# Supplementary material for: Chronic health effects associated with electronic cigarette use: A systematic review
Source: Front Public Health. 2022 Oct 6;10:959622. doi: 10.3389/fpubh.2022.959622 (PMC9584749; doi:10.3389/fpubh.2022.959622)
Supplement: Supplementary file 7 [file Table_7.xlsx]

## Sheet: All Full text assessed ((FTA)
Title	Authors	Abstract	Published Year	Journal	Volume	Issue	Pages	DOI	Ref	Covidence	Study	Reason for exclusion category	Reason for exclusion detailed	Excluded	Health Domains categorized from the 180 studies originally included
Perceived health effects of vaping among Hungarian adult e-cigarette-only and dual users: a cross-sectional internet survey	Abafalvi L.; Penzes M.; Urban R.; Foley K.L.; Kaan R.; Kispelyi B.; Hermann P.		2019	BMC public health	19	1	302	https://dx.doi.org/10.1186/s12889-019-6629-0	189	3890	Abafalvi 2019	Outcome: Not adverse health effects/injuries	Exclude not health outcome, because of perception associated with vaping	1
Effect of vaporized cannabis on exertional breathlessness and exercise endurance in advanced chronic obstructive pulmonary disease: A randomized controlled trial	Abdallah S.J.; Smith B.M.; Ware M.A.; Moore M.; Li P.Z.; Bourbeau J.; Jensen D.	Rationale: A series of studies conducted approximately 40 years ago demonstrated an acute bronchodilator effect of smoked cannabis in healthy adults and adults with asthma. However, the acute effects of vaporized cannabis on airway function in adults with advanced chronic obstructive pulmonary disease (COPD) remain unknown. Objective(s): To test the hypothesis that inhaled vaporized cannabis woul…	2018	Annals of the American Thoracic Society	15	10	1146-1158	http://dx.doi.org/10.1513/AnnalsATS.201803-198OC	191	3888	Abdallah 2018	Outcome: Not adverse health effects/injuries	Outcome: Not adverse health effects/injuries	1
Effect of inhaled vaporized cannabis on dynamic airway function, breathlessness and exercise intolerance in adults with advanced COPD: A randomized controlled trial	Abdallah S.; Smith B.; Ware M.; Moore M.; Zhi Li, P.; Bourbeau J.; Jensen D.	Introduction: Previous studies have demonstrated an acute bronchodilator effect of smoked cannabis in healthy and asthmatic adults. Aim(s): To evaluate the efficacy of single dose administration of vaporized cannabis in producing bronchodilation and reducing breathlessness and improving exercise endurance in advanced COPD. Method(s): 16 patients with GOLD stage III-IV COPD (FEV1=36+/-11%pred) und…	2018	European Respiratory Journal	52	Journal Article		http://dx.doi.org/10.1183/13993003.congress-2018.PA2422	190	3889	Abdallah 2018	Duplicate Study	Duplicate Study	1
Electronic cigarettes: Not an advantageous alternative to conventional smoking in asthma	AboElNaga H.H.	Background Electronic cigarettes (e-cigarettes) have become increasingly popular as an alternative to cigarette smoking, but little is known about their potential adverse effects on airway inflammatory cells and lung function. Objectives This study aimed to differentiate among nonsmoker asthmatics, asthmatics smokers who use conventional cigarettes, and asthmatics smokers who consume e-cigarettes…	2018	Egyptian Journal of Chest Diseases and Tuberculosis	67	4	427-432	http://dx.doi.org/10.4103/ejcdt.ejcdt_83_18	192	3887	AboElNaga 2018	Included	Included	0	Respiratory
Managing nicotine without smoke to save lives now: Evidence for harm minimization	Abrams D.B.; Glasser A.M.; Villanti A.C.; Pearson J.L.; Rose S.; Niaura R.S.	Tobacco control has made strides in prevention and cessation, but deaths will not decline rapidly without massive behavior change. Currently, inhaled smoke from combusting tobacco is chiefly responsible for prematurely killing 7.2 million people worldwide and 530,000 in the United States annually. An array of noncombustible nicotine products (NNPs) has emerged and has disrupted the marketplace. S…	2018	Preventive medicine	117	Journal Article	88-97	http://dx.doi.org/10.1016/j.ypmed.2018.06.010	195	3884	Abrams 2018	A systematic review/review paper/ meta-analysis/	Not a systematic review/meta-analysis	1
Harm Minimization and Tobacco Control: Reframing Societal Views of Nicotine Use to Rapidly Save Lives	Abrams D.B.; Glasser A.M.; Pearson J.L.; Villanti A.C.; Collins L.K.; Niaura R.S.	Inhalation of the toxic smoke produced by combusting tobacco products, primarily cigarettes, is the overwhelming cause of tobacco-related disease and death in the United States and globally. A diverse class of alternative nicotine delivery systems (ANDS) has recently been developed that do not combust tobacco and are substantially less harmful than cigarettes. ANDS have the potential to disrupt t…	2018	Annual Review of Public Health	39	Journal Article	193-213	http://dx.doi.org/10.1146/annurev-publhealth-040617-013849	193	3886	Abrams 2018	A systematic review/review paper/ meta-analysis/	Not a systematic review/meta-analysis	1
E-cigarettes: Do they have any role in tobacco control?	Acharya D.K.	Introduction: and objective: E-cigarettes-an entity, unheard of until a few years ago, has taken up the market in a big way. They are being aggressively marketed all over the world, are being increasingly used bysmokersaswell as new vapers because of its easy availability and no regulation on its sale or use. These gadgets come in nearly 250 varieties and are being frequently upgraded. Method(s):…	2018	Journal of Global Oncology	4	Journal Article	130s	http://dx.doi.org/10.1200/jgo.18.52500	198	3881	Acharya 2018	Outcome: Not adverse health effects/injuries	Outcome: Not adverse health effects/injuries	1
Too Hot to Handle? When Vaporizers Explode	Ackley E.; Williams J.T.B.; Kunrath C.; Monson M.; Ignatiuk A.; Gaensbauer J.		2018	Journal of Pediatrics	196	Journal Article	320	http://dx.doi.org/10.1016/j.jpeds.2017.12.032	199	3880	Ackley 2018	Case study/series	Case study/series	1
Dual Use and Dual Truths: Categorizing the Adolescent Electronic Cigarette User	Adelman W.P.		2019	Journal of Adolescent Health	65	2	167-168	http://dx.doi.org/10.1016/j.jadohealth.2019.05.009	202	3877	Adelman 2019	Commentary/Editorial without new evidence	Commentary/Editorial without new evidence	1
IQOSTM vs. e-Cigarette vs. Tobacco Cigarette: A Direct Comparison of Short-Term Effects after Overnight-Abstinence	Adriaens, Karolien; Gucht, Dinska Van; Baeyens, Frank	Introduction: Research from Philip Morris International's science division on its Heat-not-Burn product IQOSTM focused on its chemical, toxicological, clinical, and behavioral aspects. Independent research on the experiences and behavioral aspects of using IQOSTM, and how it compares to e-cigarettes, is largely lacking. The current randomized, cross-over behavioral trial tried to bridge the latte…	2018	International journal of environmental research and public health	15	12		https://dx.doi.org/10.3390/ijerph15122902	205	3874	Adriaens 2018	Outcome: Not adverse health effects/injuries	Outcome: Not adverse health effects/injuries	1
E-cigarette use in reproductive-aged women and pregnancy: a rising health concern	Agarwal S.; Trolice M.P.; Lindheim S.R.		2020	Fertility and sterility	113	6	1133-1134	http://dx.doi.org/10.1016/j.fertnstert.2020.01.031	4646	8449	Agarwal 2020	Commentary/Editorial without new evidence	Commentary/Editorial without new evidence	1
Debunking the myth of e-cigarettes: A case of free flap compromise due to e-cigarette use within the first 24 hours	Agochukwu N.; Liau J.Y.		2018	Journal of Plastic, Reconstructive and Aesthetic Surgery	71	3	451-453	http://dx.doi.org/10.1016/j.bjps.2017.09.017	213	3866	Agochukwu 2018	Case study/series	Case study/series	1
Diffuse Alveolar Hemorrhage Induced by Vaping	Agustin, Michael; Yamamoto, Michele; Cabrera, Felix; Eusebio, Ricardo	There has been a significant increase in electronic cigarette (e-cigarette) use since its introduction in 2007. Ironically, there remains very few published literature on the respiratory complications of e-cigarettes. The use of personalized vaporizers or commonly known as "vaping" has started to overtake standard e-cigarette. Its dynamic vaporizer customization makes it challenging to assess lon…	2018	Case reports in pulmonology	2018	Journal Article	9724530	https://dx.doi.org/10.1155/2018/9724530	215	3864	Agustin 2018	Case study/series	Case study/series	1
The association of e-cigarette use with exposure to nickel and chromium: A preliminary study of non-invasive biomarkers	Aherrera A.; Olmedo P.; Grau-Perez M.; Tanda S.; Goessler W.; Jarmul S.; Chen R.; Cohen J.E.; Rule A.M.; Navas-Acien A.	Background Nickel (Ni) and chromium (Cr) are components of e-cigarette heating coils. Whether e-cigarettes increase metal internal dose, however, is unknown. We assessed the association of e-cigarette use patterns and of e-liquid and aerosol metal concentrations with Ni and Cr biomarker levels in e-cigarette users from Maryland. Methods We recruited 64 e-cigarette users from December 2015 to Marc…	2017	Environmental research	159	Journal Article	313-320	http://dx.doi.org/10.1016/j.envres.2017.08.014	216	3863	Aherrera 2017	Outcome: Not adverse health effects/injuries	Outcome: Not adverse health effects/injuries	1
E-cigarette use behaviors and device characteristics of daily exclusive e-cigarette users in Maryland: Implications for product toxicity	Aherrera, Angela; Aravindakshan, Atul; Jarmul, Stephanie; Olmedo, Pablo; Chen, Rui; Cohen, Joanna E.; Navas-Acien, Ana; Rule, Ana M.	INTRODUCTION: Few studies to date have characterized daily exclusive e-cigarette users, device characteristics, and use behaviors. This study describes daily e-cigarette user characteristics, and assesses the association between user behaviors and demographics., METHODS: From 2015-2017, 100 daily exclusive e-cigarette users and 50 non-users were recruited in Maryland, USA. Sociodemographic charac…	2020	Tobacco induced diseases	18	Journal Article	93	https://dx.doi.org/10.18332/tid/128319	4652	8443	Aherrera 2020	Included	Included	0	Respiratory/ Cardiovascular/Oral/ Immune
Spontaneous coronary artery dissection in a postpartum e-cigarette smoker	Ahmed N.; Kalininskiy A.; Gandhi H.; Shin J.J.	Spontaneous coronary artery dissection (SCAD) is a rare but lethal cause of acute coronary syndrome that occurs in young women during the peripartum/postpartum periods. We present a case of a 41-year-old woman with no significant medical history, but was a habitual e-cigarette smoker who presented with atypical chest pain 2 weeks after an uncomplicated delivery while breast feeding. The patient w…	2018	BMJ Case Reports	2018	Journal Article	225194	http://dx.doi.org/10.1136/bcr-2018-225194	219	3860	Ahmed 2018	Case study/series	Case study/series	1
Cigarettes, E-cigarettes, and Adolescents' Oral Health: Findings from the Population Assessment of Tobacco and Health (PATH) Study	Akinkugbe, A. A.	INTRODUCTION: Adolescents are a population group that actively uses tobacco products; however, limited reports are available on the effects of tobacco products on adolescents' oral health., OBJECTIVES: This study investigated associations between self-reported use of cigarettes and e-cigarettes on the oral health status of a representative sample of US adolescents., METHODS: Data came from 13,650…	2019	JDR clinical and translational research	4	3	276-283	https://dx.doi.org/10.1177/2380084418806870	224	3855	Akinkugbe 2019	Included	Included	0	Oral Health
Peri-implant parameters, tumor necrosis factor-alpha, and interleukin-1 beta levels in vaping individuals	Al-Aali K.A.; Alrabiah M.; ArRejaie A.S.; Abduljabbar T.; Vohra F.; Akram Z.	BACKGROUND: To the author's knowledge, there has been no study that has assessed clinical, radiographic, and immunological peri-implant parameters among individuals vaping e-cigarette (e-cig). PURPOSE: This pilot study aimed to compare clinical and radiographic peri-implant parameters and levels of tumor necrosis factor alpha (TNF-alpha) and interleukin (IL)-1beta levels among individuals vaping …	2018	Clinical implant dentistry and related research	20	3	410-415	http://dx.doi.org/10.1111/cid.12597	229	3850	Al-Aali 2018	Included	Included	0	Oral, Immune
A systematic review on the health and safety of electronic cigarettes	Albano C.; Yang F.; Buckley B.; Williams L.	BACKGROUND: The growth in sales and use of electronic cigarettes has skyrocketed in the past decade. With limited research and conclusions on its health, safety, and efficacy, we undertook a systematic review of published studies of electronic cigarettes. OBJECTIVE(S): To summarize the available scientific research concerning electronic cigarettes with a focus on public health and safety of elect…	2016	Journal of Managed Care and Specialty Pharmacy	22	4-	S88-S89		236	3843	Albano 2016	Publication date	Publication date	1
The Effect of Tobacco Smoking on Musculoskeletal Health: A Systematic Review	Al-Bashaireh A.M.; Haddad L.G.; Weaver M.; Kelly D.L.; Chengguo X.; Yoon S.	This systematic review explored associations between smoking and health outcomes involving the musculoskeletal system. AMSTAR criteria were followed. A comprehensive search of PubMed, Web of Science, and Science Direct returned 243 articles meeting inclusion criteria. A majority of studies found smoking has negative effects on the musculoskeletal system. In research on bones, smoking was associat…	2018	Journal of Environmental and Public Health	2018	Journal Article	4184190	http://dx.doi.org/10.1155/2018/4184190	238	3841	Al-Bashaireh 2018	Exposure: Not e-cigarettes/vaping	Exposure: Not e-cigarettes/vaping	1
Quantification of pathogenic bacteria in the subgingival oral biofilm samples collected from cigarette-smokers, individuals using electronic nicotine delivery systems and non-smokers with and without periodontitis	Aldakheel F.M.; Alduraywish S.A.; Jhugroo P.; Jhugroo C.; Divakar D.D.	OBJECTIVE: The aim of the present study was to quantify pathogenic bacteria isolated from the subgingival oral-biofilm samples collected from cigarette-smokers and ENDS-users with periodontitis, when compared to non-smokers with and without periodontitis. METHOD(S): Demographic data was collected using a questionnaire. Periodontal parameters (plaque PI] and gingival GI] indices, clinical attachme…	2020	Archives of Oral Biology	117	Journal Article	104793	http://dx.doi.org/10.1016/j.archoralbio.2020.104793	4694	8401	Aldakheel 2020	Included	Included	0	Oral Health
Clinical and immunological peri-implant parameters among cigarette and electronic smoking patients treated with photochemotherapy: A randomized controlled clinical trial	Al Deeb M.; Alresayes S.; A Mokeem, S.; Alhenaki A.M.; AlHelal A.; Shafqat S.S.; Vohra F.; Abduljabbar T.	Background: Although studies have been done that evaluated the effect of photodynamic therapy (PDT) in cigarette smokers and vapers, however, literature on the impact of these types of smoking on peri-implant parameters lack. The present clinical trial assessed the effectiveness of PDT as an adjunctive therapeutic modality in the treatment of peri-implant mucositis (p-iM) in individuals vaping e-…	2020	Photodiagnosis and Photodynamic Therapy	31	Journal Article	101800	http://dx.doi.org/10.1016/j.pdpdt.2020.101800	4670	8425	AlDeeb 2020	Included	Included	0	Oral, Immune
Identifying, tracking, and treating lung injury associated with e-cigarettes or vaping	Alexander L.E.C.; Perez M.F.		2019	The Lancet	394	10214	2041-2043	http://dx.doi.org/10.1016/S0140-6736%2819%2932730-8	4703	8392	Alexander 2019	Commentary/Editorial without new evidence	Commentary/Editorial without new evidence	1
Effect of scaling and root planing on the expression of anti-inflammatory cytokines (IL-4, IL-9, IL-10, and IL-13) in the gingival crevicular fluid of electronic cigarette users and non-smokers with moderate chronic periodontitis	Al-Hamoudi, Nawwaf; Alsahhaf, Abdulaziz; Al Deeb, Modhi; Alrabiah, Mohammed; Vohra, Fahim; Abduljabbar, Tariq	Purpose: The aim of this cross-sectional study was to investigate the effect of scaling and root planing (SRP) on the expression of anti-inflammatory cytokines (interleukin IL]-4, IL-9, IL-10, and IL-13) in the gingival crevicular fluid (GCF) of electronic cigarette users and non-smokers with moderate chronic periodontitis (CP)., Methods: Electronic cigarette users and non-smokers with CP were in…	2020	Journal of periodontal & implant science	50	2	74-82	https://dx.doi.org/10.5051/jpis.2020.50.2.74	4712	8383	Al-Hamoudi 2020	Included	Included	0	Immune, Oral Health
Impact of cigarette smoking and vaping on the outcome of full-mouth ultrasonic scaling among patients with gingival inflammation: a prospective study	ALHarthi, Shatha Subhi; BinShabaib, Munerah; Akram, Zohaib; Rahman, Irfan; Romanos, Georgios E.; Javed, Fawad	OBJECTIVES: There are no studies that have assessed the oral soft tissue response to full-mouth ultrasonic scaling (FMUS) among cigarette-smokers (CS) (group 1), individuals vaping electronic-cigarettes (E-cigs) (group 2), and never-smokers (NS) (group 3). The aim was to assess the impact of cigarette smoking and vaping on periodontal tissues following FMUS., MATERIALS AND METHODS: In a clinical …	2019	Clinical oral investigations	23	6	2751-2758	https://dx.doi.org/10.1007/s00784-018-2725-2	247	3832	ALHarthi 2019	Included	Included	0	Oral Health
Factors Associated with Electronic Cigarette Use among Young Adults: The French "Trajectoires EpideMiologiques en POpulation" (TEMPO) Cohort Study	Aljandaleh H.; Bolze C.; El-Khoury Lesueur F.; Melchior M.; Mary-Krause M.	Background: Electronic cigarettes (e-cigarettes) are sold in France since 2010 and have rapidly become popular. However, factors associated with e-cigarette use among young adults are not well known. Method(s): We used data from the 2015 French TEMPO community based cohort study, restricted to current and former smokers with data on e-cigarette use (n=368 adults, 23-41years). Participants complet…	2020	Substance use & misuse	55	6	964-972	http://dx.doi.org/10.1080/10826084.2020.1717534	4724	8371	Aljandaleh 2020	No comparison group	No comparison group	1
Use of electronic cigarettes and secondhand exposure to their aerosols are associated with asthma symptoms among adolescents: a cross-sectional study	Alnajem A.; Redha A.; Alroumi D.; Alshammasi A.; Ali M.; Alhussaini M.; Almutairi W.; Esmaeil A.; Ziyab A.H.	Background: Globally, a surge in electronic cigarette (e-cigarette) use has been observed in recent years, with youth being the most susceptible group. Given their recent emergence, studies assessing the health consequences of using e-cigarettes and exposure to their secondhand aerosols (SHA) are limited. Hence, this study sought to assess associations between e-cigarette use and household exposu…	2020	Respiratory Research	21	1	300	http://dx.doi.org/10.1186/s12931-020-01569-9	4737	8358	Alnajem 2020	Included	Included	0	Respiratory
Clinical peri-implant parameters and inflammatory cytokine profile among smokers of cigarette, e-cigarette, and waterpipe	AlQahtani M.A.; Alayad A.S.; Alshihri A.; Correa F.O.B.; Akram Z.	BACKGROUND: To date, there has been no study identified that assessed peri-implant parameters and local levels of proinflammatory cytokines between waterpipe smokers (WS) and electronic cigarette users (VS). To evaluate the true effect of the risk indicator (WS and VS), a positive control (cigarette smokers CS]) was added in the study design. PURPOSE: To compare clinical and radiographic peri-imp…	2018	Clinical implant dentistry and related research	20	6	1016-1021	http://dx.doi.org/10.1111/cid.12664	267	3812	AlQahtani 2018	Included	Included	0	Oral, Immune
Comparison of cotinine levels in the peri-implant sulcular fluid among cigarette and waterpipe smokers, electronic-cigarette users, and nonsmokers	Alqahtani, Fawaz; Alqahtani, Mana; Albaqawi, Ahmed Heji; Al-Kheraif, Abdulaziz; Javed, Fawad	BACKGROUND: Assessment of cotinine levels in the peri-implant sulcular fluid (PISF) may serve as a valuable biomarker of peri-implant diseases in nicotine-product users., PURPOSE: The aim of the present study was to compare cotinine levels in the PISF among cigarette smokers, waterpipe users, electronic-cigarette users, and nonsmokers., MATERIALS AND METHODS: Cigarette smokers, waterpipe smokers,…	2019	Clinical implant dentistry and related research	21	4	702-707	https://dx.doi.org/10.1111/cid.12813	268	3811	Alqahtani 2019	Included	Included	0	Oral, Immune
Electronic nicotine delivery system-induced alterations in oral health via saliva assessment	Alqahtani S.; Cooper B.; Spears C.A.; Wright C.; Shannahan J.	Use of electronic nicotine delivery systems (ENDS) is becoming increasingly prevalent. ENDS aerosols contain a variety of toxic components that may adversely impact health. Although exposure to traditional cigarette smoke is a risk factor for periodontal disease, the effects of ENDS on oral health have not been adequately examined. To evaluate potential oral health effects associated with ENDS us…	2020	Experimental biology and medicine	245	15	1319-1325	http://dx.doi.org/10.1177/1535370220941258	4743	8352	Alqahtani 2020	Included	Included	0	Immune
Electronic cigarette use is negatively associated with body mass index: An observational study of electronic medical records	Alqahtani M.M.; Alanazi A.M.M.; Almutairi A.S.; Pavela G.	Objective: Vaping is advertised as a method to mitigate weight gain after smoking cessation; however, while there is an established inverse association between conventional tobacco use and body mass index (BMI), there is little research on the relationship between e-cigarettes and BMI. This research tested whether e-cigarette use was associated with BMI. Method(s): A secondary data analysis of 20…	2020	Obesity Science and Practice		Journal Article		http://dx.doi.org/10.1002/osp4.468	4742	8353	Alqahtani 2020	Outcome	Metabolic Health		Metabolic Health
The Association of Electronic Cigarette Use and the Subjective Domains of Physical and Mental Health: The Behavioral Risk Factor Surveillance System Survey	Al Rifai, Mahmoud; Mirbolouk, Mohammadhassan; Obisesan, Olufunmilayo H.; Jia, Xiaoming; Nasir, Khurram; Merchant, Anwara T.; Blaha, Michael; Virani, Salim	Introduction Individuals who use electronic cigarettes (e-cigarettes) may have a poor perception of physical and mental health. We, therefore, studied the association of e-cigarettes with subjectively reported health domains. Methods We utilized cross-sectional data from the 2016 and 2017 Behavioral Risk Factor Surveillance System (BRFSS), a nationally representative U.S. telephone-based survey. …	2020	Cureus	12	2	e7088	https://dx.doi.org/10.7759/cureus.7088	4678	8417	AlRifai 2020	Outcome	General/self-reported health		General/self-reported health
Association Between Electronic Cigarette Use and Myocardial Infarction	Alzahrani T.; Pena I.; Temesgen N.; Glantz S.A.	Introduction: Electronic cigarettes (e-cigarettes) are promoted as a less risky alternative to conventional cigarettes and have grown in popularity. Experimental and clinical evidence suggests that they could increase the risk of myocardial infarction. Method(s): The National Health Interview Surveys of 2014 (n=36,697) and 2016 (n=33,028) were used to examine the cross-sectional association betwe…	2018	American Journal of Preventive Medicine	55	4	455-461	http://dx.doi.org/10.1016/j.amepre.2018.05.004	277	3802	Alzahrani 2018	Included	Included	0	Cardiovascular health
E-cigarettes: Stick to the Evidence	Alzahrani T.; Pena I.; Temesgen N.; Glantz S.A.		2019	American Journal of Preventive Medicine	56	1	160-161	http://dx.doi.org/10.1016/j.amepre.2018.09.004	276	3803	Alzahrani 2019	Commentary/Editorial without new evidence	Commentary/Editorial without new evidence	1
The Association Between E-cigarette Use and Myocardial Infarction Is What One Would Expect Based on the Biological and Clinical Evidence	Alzahrani T.; Glantz S.A.		2019	American Journal of Preventive Medicine	56	4	627	http://dx.doi.org/10.1016/j.amepre.2018.11.006	275	3804	Alzahrani 2019	Commentary/Editorial without new evidence	Commentary/Editorial without new evidence	1
Adding Data From 2015 Strengthens the Association Between E-Cigarette Use and Myocardial Infarction	Alzahrani T.; Glantz S.A.		2019	American Journal of Preventive Medicine	57	4	569-571	https://dx.doi.org/10.1016/j.amepre.2019.03.008	274	3805	Alzahrani 2019	duplicate	duplicate
Vaping and Orthopaedic Surgery: A Review of Current Knowledge	Amaro E.J.; Shepard N.; Moss L.; Karamitopoulos M.; Lajam C.		2019	JBJS reviews	7	1	e5	http://dx.doi.org/10.2106/JBJS.RVW.18.00015	278	3801	Amaro 2019	A systematic review/review paper/ meta-analysis/	Not a systematic review/meta-analysis	1
Effects of electronic cigarettes on health: A systematic review of the available evidence	Amato L.; Cruciani F.; Solimini R.; Barca A.; Pacifici R.; Davoli M.	Background. Background. In recent years there has been an enormous development in the use of electronic cigarettes (e-cig). In Italy, in the 2019, the users of e-cig are about 900.000. E-cig users tend to overlook the absolute risk of the e-cig product in favor of the relative risk compared to traditional ones. This is also due to the fact that at the moment there are large knowledge gaps on the …	2020	Recenti progressi in medicina	111	1	30-43	http://dx.doi.org/10.1701/3294.32651	4763	8114	Amato 2020	A systematic review/review paper/ meta-analysis/	A systematic review/meta-analysis	1
Vaping as smoking cessation methods: Is it a solution or a new problem?	Amin Z.; Zulkifly S.; Iskandar S.D.	Tobacco smoking has been responsible for 1 million deaths worldwide and predicted would kill 1 billion people in this century. Electronic cigarettes (e-cigarettes) or vaping become more popular in recent years and used by many tobacco smokers as alternative method to smoking cessations. Surprisingly, the new technology made this device more attractive for most teenager and young adults, who had n…	2017	Indian Journal of Public Health Research and Development	8	3	104-108	http://dx.doi.org/10.5958/0976-5506.2017.00169.3	281	3798	Amin 2017	A systematic review/review paper/ meta-analysis/	Not a systematic review/meta-analysis	1
Electronic Nicotine Delivery Systems: Are You Prepared to Have a Conversation With Your Patients?	Amiri, Azita; Vazquez, Kelly		2017	The Alabama Nurse	44	1	14-16		282	3797	Amiri 2017	A systematic review/review paper/ meta-analysis/	Not a systematic review/meta-analysis	1
A Surprisingly Volatile Smoking Alternative: Explosion and Burns as Risks of E-Cigarette Use	Anderson H.; Richie C.; Bernard A.		2017	Journal of Burn Care and Research	38	5	e884	http://dx.doi.org/10.1097/BCR.0000000000000454	287	3792	Anderson 2017	Case study/series	Case study/series	1
Reducing the health risks derived from exposure to addictive substances	Anderson P.; Gual A.; Rehm J.	Purpose of review To discuss the health risks due to exposure to alcohol, illegal drugs and nicotine and how these risks might be reduced. Recent findings In 2016, worldwide, alcohol, illegal drugs and nicotine were responsible for some 10 million deaths. There is evolutionary and biological evidence that humans are predisposed to consuming alcohol, illegal drugs and nicotine-present-day problems…	2018	Current Opinion in Psychiatry	31	4	333-341	http://dx.doi.org/10.1097/YCO.0000000000000432	288	3791	Anderson 2018	A systematic review/review paper/ meta-analysis/	Not a systematic review/meta-analysis	1
Epidemiology of cardiovascular disease in young individuals	Andersson C.; Vasan R.S.	In the past 2 decades, a high prevalence of risk factors for cardiovascular disease, such as obesity, physical inactivity, and poor diet, has been observed among young individuals living in developed countries. The rate of substance abuse (opioids, cocaine, electronic cigarettes, and anabolic steroids) is also increasing among young adults, whereas cigarette smoking might be declining. Among youn…	2018	Nature Reviews Cardiology	15	4	230-240	http://dx.doi.org/10.1038/nrcardio.2017.154	290	3789	Andersson 2018	Exposure: Not e-cigarettes/vaping	Exposure: Not e-cigarettes/vaping	1
Fall with e-cigarette in mouth resulting in pharyngeal and esophageal burns	Andresen N.S.; Lee D.J.; Kowalski C.E.; Bayon R.		2018	JAMA Otolaryngology - Head and Neck Surgery	144	4	385-386	http://dx.doi.org/10.1001/jamaoto.2017.3265	293	3786	Andresen 2018	Case study/series	Case study/series	1
Oxidative stress induced by electronic nicotine delivery systems (ENDS): Focus on respiratory system	Andrikopoulos G.I.; Zagoriti Z.; Topouzis S.; Poulas K.	In recent years, a huge and still growing number of electronic nicotine delivery systems (ENDS, or electronic cigarettes) has been introduced to the market. Despite the claims of the producer companies and the consumers' perception, ENDS safety is hotly debated, especially in comparison with combustible tobacco products. In this review, we focus on oxidative stress and alterations in antioxidant …	2019	Current Opinion in Toxicology	13	Journal Article	81-89	http://dx.doi.org/10.1016/j.cotox.2018.09.002	295	3784	Andrikopoulos 2019	A systematic review/review paper/ meta-analysis/	Not a systematic review/meta-analysis	1
E-cigarette liquid ingestion: A fast growing accidental issue in children	Ang E.; Tuthill D.; Thompson J.		2018	Archives of Disease in Childhood	103	11	1091	http://dx.doi.org/10.1136/archdischild-2018-314886	296	3783	Ang 2018	Outcome	Injuries/poisonings		Injuries/poisonings
Acute Effects of Electronic Cigarette Inhalation on the Vasculature and the Conducting Airways	Antoniewicz L.; Brynedal A.; Hedman L.; Lundback M.; Bosson J.A.	The use of electronic cigarettes has increased exponentially since its introduction onto the global market in 2006. However, short- and long-term health effects remain largely unknown due to the novelty of this product. The present study examines the acute effects of e-cigarette aerosol inhalation, with and without nicotine, on vascular and pulmonary function in healthy volunteers. Seventeen heal…	2019	Cardiovascular Toxicology		Journal Article		http://dx.doi.org/10.1007/s12012-019-09516-x	306	3773	Antoniewicz 2019	Outcome: Not adverse health effects/injuries	Outcome: Not adverse health effects/injuries	1
A systematic review and meta-analysis of the cardiovascular effects of E-cigarette	Antonopoulos A.S.; Skotsimara G.; Oikonomou E.; Ioakeimidis N.; Mistakidi C.V.; Georgakopoulos C.; Galiatsatos N.; Charalampous G.; Vlachopoulos C.; Tousoulis D.	Background: Electronic cigarette (EC) is marketed as a safe alternative to tobacco smoking, but EC cardiovascular effects remains largely unknown. Purpose(s): To systematically review and meta-analyse published literature to investigate the cardiovascular effects and associated risk from EC use. Method(s): We searched PubMed from January 2000 until November 2017 for published studies assessing th…	2019	European heart journal	40	Journal Article	2625	http://dx.doi.org/10.1093/eurheartj/ehz745.0797	4787	8090	Antonopoulos 2019	A systematic review/review paper/ meta-analysis/	A systematic review/meta-analysis	1
Association between E-cigarette use and chronic obstructive pulmonary disease in non-asthmatic adults in the USA	Antwi G.O.; Rhodes D.L.	BACKGROUND: Concern about the health impacts of e-cigarette use is growing; however, limited research exists regarding potential long-term health effects of this behavior. This study explored the relationship between e-cigarette use and COPD in a sample of US adults. METHOD(S): A secondary data analysis using data from the 2018 Behavioral Risk Factor Surveillance Survey in the USA was computed to…	2020	Journal of public health (Oxford, England)		Journal Article		http://dx.doi.org/10.1093/pubmed/fdaa229	4788	8089	Antwi 2020	Respiratory outcome	Respiratory outcome	1	Respiratory
Heat-not-burn cigarettes induce fulminant acute eosinophilic pneumonia requiring extracorporeal membrane oxygenation	Aokage T.; Tsukahara K.; Fukuda Y.; Tokioka F.; Taniguchi A.; Naito H.; Nakao A.	Background: Although the cause of acute eosinophilic pneumonia (AEP) has not yet been fully clarified, cigarette smoking is reported to be a risk factor for developing AEP. The heat-not-burn cigarette (HNBC) was developed to reduce the adverse effects of smoke on the user's surroundings. However, the health risks associated with HNBCs have not yet been clarified. We report a successfully treated …	2019	Respiratory Medicine Case Reports	26	Journal Article	87-90	http://dx.doi.org/10.1016/j.rmcr.2018.12.002	309	3770	Aokage 2019	Case study/series	Case study/series	1
Adverse effects of chronic nicotine exposure on the kidney: Potential human health implications of experimental findings	Arany I.; Taylor M.; Fulop T.; Dixit M.	With the increasing popularity of E-cigarettes, chronic exposure to nicotine (NIC) is emerging as a novel risk factor for the kidney. NIC increases oxidative stress in the kidneys, which impairs the viability and function of renal tubular and endothelial cells, alters renal hemodynamics, and compromises overall kidney function. Moreover, long-term NIC exposure increases the risk of development an…	2018	International journal of clinical pharmacology and therapeutics	56	11	501-506	http://dx.doi.org/10.5414/CP203302	315	3764	Arany 2018	Commentary/Editorial without new evidence	Commentary/Editorial without new evidence	1
Using electronic cigarettes with nicotine, but not without nicotine, increases sympathetic activity and hemodynamic variables in chronic electronic cigarette users	Arastoo S.; Haptonstall K.P.; Moheimani R.; Choroomi Y.; Tran E.; Nguyen K.; Lakhani K.S.; Ruedisueli I.; Gornbein J.; Middlekauff H.R.	Introduction: Abnormal heart rate variability (HRV) indicative of sympathetic predominance is associated with increased cardiac risk. Using electronic cigarettes (EC) with nicotine, but not w/o nicotine, leads to abnormal HRV in non-users, naive to EC use, but the effects in chronic EC users, who may be desensitized, are unknown. Hypotheses: 1) The LF/HF ratio, indicative of sympathetic predomina…	2019	Circulation	140	Journal Article		http://dx.doi.org/10.1161/circ.140.suppl_1.13717	4797	8080	Arastoo 2019	Only Abstract is published	Only Abstract is published	1
Resting heart rate variability parameters are similar in chronic electronic cigarette users and chronic tobacco cigarette smokers	Arastoo S.; Haptonstall K.P.; Moheimani R.; Choroomi Y.; Tran E.; Nguyen K.; Lakhani K.; Ruedisueli I.; Gornbein J.; Middlekauff H.R.	Introduction: Abnormal heart rate variability (HRV) is associated with increased cardiovascular risk. HRV has been reported to be abnormal in chronic tobacco cigarette (TC) smokers and chronic electronic cigarette (EC) users. Hypothesis: Baseline HRV parameters indicative of sympathetic predominance will be significantly greater in chronic TC smokers compared to EC users even in the absence of re…	2019	Circulation	140	Journal Article		http://dx.doi.org/10.1161/circ.140.suppl_1.13760	4796	8081	Arastoo 2019	Only Abstract is published	Only Abstract is published	1
Acute and chronic sympathomimetic effects of e-cigarette and tobacco cigarette smoking: Role of nicotine and non-nicotine constituents	Arastoo S.; Haptonstall K.P.; Choroomi Y.; Moheimani R.; Nguyen K.; Tran E.; Gornbein J.; Middlekauff H.R.	Electronic cigarettes (ECs) and tobacco cigarettes (TCs) both release nicotine, a sympathomimetic drug. We hypothesized that baseline heart rate variability (HRV) and hemodynamics would be similar in chronic EC and TC smokers and that after acute EC use, changes in HRV and hemodynamics would be attributable to nicotine, not non-nicotine, constituents in EC aerosol. In 100 smokers, including 58 ch…	2020	American Journal of Physiology - Heart and Circulatory Physiology	319	2	H262-H270	http://dx.doi.org/10.1152/ajpheart.00192.2020	4795	8082	Arastoo 2020	Included	Included	0	Cardiovascular health
Genotoxic and Carcinogenic Potential of Compounds Associated with Electronic Cigarettes: A Systematic Review	Armendariz-Castillo I.; Guerrero S.; Vera-Guapi A.; Cevallos-Vilatuna T.; Garcia-Cardenas J.M.; Guevara-Ramirez P.; Lopez-Cortes A.; Perez-Villa A.; Yumiceba V.; Zambrano A.K.; Leone P.E.; Paz-Y-Mino C.	Background. Many studies, comparing the health associated risks of electronic cigarettes with conventional cigarettes focus mainly on the common chemical compounds found between them. Aim. Review chemical compounds found exclusively in electronic cigarettes and describe their toxic effects, focusing on electronic-cigarette-only and dual electronic-cigarette and conventional cigarette users. Data …	2019	BioMed Research International	2019	Journal Article	1386710	http://dx.doi.org/10.1155/2019/1386710	4802	8075	Armendariz-Castillo 2019	A systematic review/review paper/ meta-analysis/	A systematic review/meta-analysis	1
Proinflammatory cytokine levels and peri-implant parameters among cigarette smokers, individuals vaping electronic cigarettes, and non-smokers	ArRejaie A.S.; Al-Aali K.A.; Alrabiah M.; Vohra F.; Mokeem S.A.; Basunbul G.; Alrahlah A.; Abduljabbar T.	BACKGROUND: Tobacco smoking compromises the prognosis of dental implant treatment and is associated with increased risk of peri-implant bone loss and increased implant failure rate. There is a dearth of studies that have compared clinical, radiographic, and immunological peri-implant parameters among cigarette smokers (CS), individuals vaping e-cigarettes (e-cigs), and non-smokers (NS). This stud…	2019	Journal of periodontology	90	4	367-374	http://dx.doi.org/10.1002/JPER.18-0045	324	3755	ArRejaie 2019	Included	Included	0	Oral, Immune
Acute eosinophilic pneumonia following electronic cigarette use	Arter Z.L.; Wiggins A.; Hudspath C.; Kisling A.; Hostler D.C.; Hostler J.M.	Electronic cigarette (e-cigarette) use, or vaping, is gaining widespread popularity among adults aged 18-35. Vaping is commercially promoted as a safer alternative to traditional cigarette smoking. Previous studies have reported a close relationship between conventional cigarette smoking and acute eosinophilic pneumonia (AEP), but only one case report to date associates vaping with AEP in a male …	2019	Respiratory Medicine Case Reports	27	Journal Article	100825	http://dx.doi.org/10.1016/j.rmcr.2019.100825	325	3754	Arter 2019	Case study/series	Case study/series	1
559: First trimester MMP-8 profiles vary among women who smoke cigarettes, electronic-cigarettes and cannabis	Ashford K.B.; Chavan N.; Wiggins A.; McCubbin A.; Barnett J.; Ducas L.; O'Brien J.	Objective: Prenatal exposures to tobacco smoke, e-cigarette (ecig) vapor, and cannabis smoke is increasing and are more frequent in women with depressive symptoms, anxiety, and/or stress. We have previously demonstrated the inflammatory milieu is altered in populations at risk for preterm birth, with these exposures, and in women with objective assessments for stress as early as the first trimest…	2019	American Journal of Obstetrics and Gynecology	220	1	S373	http://dx.doi.org/10.1016/j.ajog.2018.11.581	332	3747	Ashford 2019	Only Abstract is published	Only Abstract is published	1
Associations of first trimester co-use of tobacco and Cannabis with prenatal immune response and psychosocial well-being	Ashford K.; Fallin-Bennett A.; McCubbin A.; Wiggins A.; Barnhart S.; Lile J.	Purpose: This study aims to describe the association of first trimester co-use of tobacco and cannabis with maternal immune response and psychosocial well-being, relative to tobacco use only. Method(s): A preliminary midpoint analysis included 138 pregnant women with biologically verified tobacco use, 38 of whom (28%) also tested positive for recent cannabis use. Maternal perceived stress (Percei…	2019	Neurotoxicology and teratology	73	Journal Article	42-48	http://dx.doi.org/10.1016/j.ntt.2019.03.002	330	3749	Ashford 2019	Exposure: Not e-cigarettes/vaping	Exposure: Not e-cigarettes/vaping	1
ENDS use among college students: Salivary biomarkers and persistent cough	Ashford K.; McCubbin A.; Rayens M.K.; Wiggins A.; Dougherty K.; Sturgill J.; Ickes M.		2020	Addictive Behaviors	108		106462		4813	8064	Ashford 2020	Included	Included	0	Immune/ Respiratory
Urinary acrylonitrile metabolite concentrations before and after smoked, vaporized, and oral cannabis in frequent and occasional cannabis users	Ashley D.L.; De Jesus V.R.; Abulseoud O.A.; Huestis M.A.; Milan D.F.; Blount B.C.	Cannabis use through smoking, vaping, or ingestion is increasing, but only limited studies have investigated the resulting exposure to harmful chemicals. N-acetyl-S-(2-cyanoethyl)-L-cysteine (2CYEMA), a urinary metabolite of acrylonitrile, a possible carcinogen, is elevated in the urine of past-30-day cannabis users compared to non-cannabis users. Five frequent and five occasional cannabis users …	2020	International Journal of Environmental Research and Public Health	17	18	2022-01-11	http://dx.doi.org/10.3390/ijerph17186438	4815	8062	Ashley 2020	Exposure: Not e-cigarettes/vaping	Exposure: Not e-cigarettes/vaping	1
The journey to ECMO could start with a single vape: A case of severe hypersensitivity pneumonitis in a pediatric patient	Attis M.; King J.; Hardison D.; Bridges B.	Introduction: While the AAP recommends against the use of Electronic Nicotine Delivery Systems (ENDS), such as E-cigarettes, vaping, and hookah, the use of such devices has been on the rise in the adolescent population. ENDS are becoming mainstream for many teenagers and they are popularly toted on social media as a better alternative to smoking. However, the dangers related to the use of such pr…	2018	ASAIO Journal	64	Journal Article	14	http://dx.doi.org/10.1097/MAT.0000000000000882	345	3734	Attis 2018	Case study/series	Case study/series	1
Association between regular electronic nicotine product use and self-reported periodontal disease status: Population assessment of tobacco and health survey	Atuegwu N.C.; Perez M.F.; Oncken C.; Thacker S.; Mead E.L.; Mortensen E.M.	Electronic nicotine product use is increasing in the U.S., but few studies have addressed its effects on oral health. The goal of this work was to determine the association between electronic nicotine product use and periodontal disease. Population Assessment of Tobacco and Health adult survey data from 2013-2016 (waves 1, 2 and 3) was used for the analysis. Longitudinal electronic nicotine produ…	2019	International Journal of Environmental Research and Public Health	16	7	1263	http://dx.doi.org/10.3390/ijerph16071263	346	3733	Atuegwu 2019	Included	Included	0	Oral Health
E-cigarette use is associated with a self-reported diagnosis of prediabetes in never cigarette smokers: Results from the behavioral risk factor surveillance system survey	Atuegwu N.C.; Perez M.F.; Oncken C.; Mead E.L.; Maheshwari N.; Mortensen E.M.	Background: The use of e-cigarettes is increasing in the US but there is still a paucity of research on the metabolic effects of e-cigarette use. The goal of this work was to determine the association between e-cigarette use and self-reported prediabetes in adult never cigarette smokers. Method(s): The 2017 cross sectional Behavioral Risk Factor Surveillance System (BRFSS) survey data was used fo…	2019	Drug and alcohol dependence	205	Journal Article	107692	http://dx.doi.org/10.1016/j.drugalcdep.2019.107692	4829	8048	Atuegwu 2019	Outcome	Metabolic Health		Metabolic Health
The impact of lung diseases, smoking and e-cigarette use on the severity of COVID-19 illness at diagnosis	Axelsson G.T.; Eythorsson E.S.; Hardardottir H.; Gudmundsson G.; Hansdottir S.	INTRODUCTION: The COVID-19 pandemic has caused public health and economic turmoil across the globe. Severe COVID-19 disease most often presents with pneumonia and complications in acutely ill patients often stem from the lungs. The associations of lung disease, smoking and e-cigarette use with the incidence and severity of COVID-19 are unclear on a population level. METHOD(S): Data on 1761 patien…	2020	Laeknabladid	106	12	574-579	http://dx.doi.org/10.17992/lbl.2020.12.611	4838	8039	Axelsson 2020	Language: Not written in English or French	Language: Not written in English or French	1
Allergic contact dermatitis and electronic cigarettes: Is nickel to blame?	Azevedo A.; Lobo I.; Selores M.		2019	Contact dermatitis	81	2	135-136	http://dx.doi.org/10.1111/cod.13257	374	3682	Azevedo 2019	Case study/series	Case study/series	1
In times of tobacco-free nicotine consumption: The influence of nicotine on vascular calcification	Babic M.; Schuchardt M.; Tolle M.; van der, Giet M.	Background: Smoking remains the most important avoidable cause of global mortality. Even though the number of cigarette smokers declines in first world countries, the uses of alternative nicotine delivery products increase and may even surpass the sells of cigarettes. In this light, the explicit role of nicotine in the development of cardiovascular diseases should be elucidated. Objective(s): Thi…	2019	European journal of clinical investigation	49	4	e13077	http://dx.doi.org/10.1111/eci.13077	377	3679	Babic 2019	A systematic review/review paper/ meta-analysis/	Not a systematic review/meta-analysis	1
Body burden of toxic metals and rare earth elements in non-smokers, cigarette smokers and electronic cigarette users	Badea M.; Luzardo O.P.; Gonzalez-Antuna A.; Zumbado M.; Rogozea L.; Floroian L.; Alexandrescu D.; Moga M.; Gaman L.; Radoi M.; Boada L.D.; Henriquez-Hernandez L.A.	Smoking is considered an important source for inorganic elements, most of them toxic for human health. During the last years, there has been a significant increase in the use of e-cigarettes, although the role of them as source of inorganic elements has not been well established. A cross-sectional study including a total of 150 subjects from Brasov (Romania), divided into three groups (non-smoker…	2018	Environmental research	166	Journal Article	269-275	http://dx.doi.org/10.1016/j.envres.2018.06.007	380	3676	Badea 2018	Outcome: Not adverse health effects/injuries	Outcome: Not adverse health effects/injuries	1
Trends of lipophilic, antioxidant and hematological parameters associated with conventional and electronic smoking habits in middle-age Romanians	Badea M.; Gaman L.; Delia C.; Ilea A.; Leasu F.; Henriquez-Hernandez L.A.; Luzardo O.P.; Radoi M.; Rogozea L.	It is known that cigarette smoking is correlated with medical associated inquires. New electronic cigarettes are intensively advertised as an alternative to conventional smoking, but only a few studies demonstrate their harmful potential. A cross-sectional study was designed using 150 subjects from Brasov (Romania), divided into three groups: non-smokers (NS = 58), conventional cigarettes smokers…	2019	Journal of Clinical Medicine	8	5	665	http://dx.doi.org/10.3390/jcm8050665	379	3677	Badea 2019	Included	Included	0	Cardiovascular health/ Immune
Monitoring the neurobehavioral and toxicological effects of the transition from smoking to e-cigarette use	Bailey A.; Durrant P.; Goldsmith N.; Zhuikova E.; Liu L.; Ioannides A.; Ioannides C.; Kovatsi L.; Marczylo T.	Electronic cigarettes (e-cigarettes) have proved very popular with smokers and a meteoric rise in their usage is currently being experienced. They are purchased as an aid to giving up smoking or to reduce cigarette consumption. Although the safety and impact on health of e-cigarettes has not been evaluated, they are generally considered to be far safer alternatives to traditional tobacco cigarett…	2017	Brain and Neuroscience Advances	1	Journal Article	54	http://dx.doi.org/10.1177/2398212817705279	386	3670	Bailey 2017	Only Abstract is published	Only Abstract is published	1
Cardiovascular effects observed when using the tobacco heating system (THS) compared with continued smoking	Baker G.; Haziza C.; Hoeng J.; Ivanov N.; Luedicke F.; Maeder S.; Peitsch M.; Phillips B.; Picavet P.; Poussin C.; Vanscheeuwijck P.	Cigarette smoking is causally linked to the development of cardiovascular disease (CVD). Vascular inflammation and oxidative stress are mechanisms leading to atherogenesis and CVD. Cigarette smoke (CS) contains 93 chemicals categorized as harmful and potentially harmful constituents (HPHC) by the U.S. FDA. Twelve HPHCs have been identified as cardiotoxic. HPHCs, oxidants, and carbon-based nanopar…	2018	Atherosclerosis Supplements	32	Journal Article	116		388	3668	Baker 2018	A systematic review/review paper/ meta-analysis/	Not a systematic review/meta-analysis	1
The Wild West of E-Cigarettes	Balbo S.; Stepanov I.	The popularity of e-cigarettes is growing exponentially. Yet, the health risks associated with their use remain unclear, mainly due to the fact that they are not "one product", but a combination of ever-evolving designs, flavors, brands, and modes of use. Research needs to better understand how these variables affect toxicity.Copyright Â© 2018 American Chemical Society.	2018	Chemical research in toxicology		Journal Article		http://dx.doi.org/10.1021/acs.chemrestox.8b00214	390	3666	Balbo 2018	Commentary/Editorial without new evidence	Commentary/Editorial without new evidence	1
Electronic cigarettes: can dependable public health policies be developed and applied without relevant and reliable risk assessments?	Balls, Michael; Combes, Robert D.	The use of electronic cigarettes is being encouraged as a way of escaping from the harm resulting from conventional tobacco smoking, while scant attention is being paid to the long-term risks of inhaling electronic cigarette vapour. More information is needed for an acceptable risk assessment, from integrated non-animal testing and sound clinical investigations. Copyright 2018 FRAME.	2018	Alternatives to Laboratory Animals : ATLA	46	5	245-248		396	3660	Balls 2018	Commentary/Editorial without new evidence	Commentary/Editorial without new evidence	1
The Effect of Marijuana on the Voice: A Pilot Study	Balouch B.; Alnouri G.; Valentino W.; Sataloff R.T.	Marijuana is derived from the cannabis sativa plant originating in central and southeast Asia. In recent years, there was increasing popularity and use of marijuana in addition to the legalization of its recreational use in eleven states. However, the effect of marijuana on the voice is still unclear. Objective(s): The purpose of this study was to determine the perceived impacts marijuana has on …	2020	Journal of Voice		Journal Article		http://dx.doi.org/10.1016/j.jvoice.2020.07.006	4880	7997	Balouch 2020	Exposure: Not e-cigarettes/vaping	Exposure: Not e-cigarettes/vaping	1
Electronic cigarettes: A task force report from the European Respiratory Society	Bals R.; Boyd J.; Esposito S.; Foronjy R.; Hiemstra P.S.; Jimenez-Ruiz C.A.; Katsaounou P.; Lindberg A.; Metz C.; Schober W.; Spira A.; Blasi F.	There is a marked increase in the development and use of electronic nicotine delivery systems or electronic cigarettes (ECIGs). This statement covers electronic cigarettes (ECIGs), defined as "electrical devices that generate an aerosol from a liquid" and thus excludes devices that contain tobacco. Database searches identified published articles that were used to summarise the current knowledge o…	2019	European Respiratory Journal	53	2	1801151	http://dx.doi.org/10.1183/13993003.01151-2018	398	3658	Bals 2019	A systematic review/review paper/ meta-analysis/	A systematic review/meta-analysis	1
Association of Nonobstructive Chronic Bronchitis with Respiratory Health Outcomes in Adults	Balte P.P.; Chaves P.H.M.; Couper D.J.; Enright P.; Jacobs D.R.; Kalhan R.; Kronmal R.A.; Loehr L.R.; London S.J.; Newman A.B.; O'Connor G.T.; Schwartz J.E.; Smith B.M.; Smith L.J.; White W.B.; Yende S.; Oelsner E.C.	Importance: Chronic bronchitis has been associated with cigarette smoking as well as with e-cigarette use among young adults, but the association of chronic bronchitis in persons without airflow obstruction or clinical asthma, described as nonobstructive chronic bronchitis, with respiratory health outcomes remains uncertain. Objective(s): To assess whether nonobstructive chronic bronchitis is ass…	2020	JAMA Internal Medicine	180	5	676-686	http://dx.doi.org/10.1001/jamainternmed.2020.0104	4881	7996	Balte 2020	Exposure: Not e-cigarettes/vaping	Exposure: Not e-cigarettes/vaping	1
Depressive symptoms predict current e-cigarette use among college students in Texas	Bandiera F.C.; Loukas A.; Li X.; Wilkinson A.V.; Perry C.L.	Introduction: No studies have examined the longitudinal relationship between e-cigarette use and elevated depressive symptoms among young adults. The main objective of the current study was to establish a potential bi-directional relationship between e-cigarette use and elevated depressive symptoms among college students in Texas, across a 1 year period of time. Methods: A survey of 5445 college …	2017	Nicotine and Tobacco Research	19	9	1102-1106	http://dx.doi.org/10.1093/ntr/ntx014	406	3650	Bandiera 2017	Outcome: Not adverse health effects/injuries	Outcome: Not adverse health effects/injuries	1
	Bar, Annah Lena		2020	Revue medicale suisse	16	698	1272		4889	7988	Bar 2020	Outcome: Not adverse health effects/injuries	Outcome: Not adverse health effects/injuries	1
Oral mucosal lesions in electronic cigarettes consumers versus former smokers	Bardellini E.; Amadori F.; Conti G.; Majorana A.	OBJECTIVES: Electronic cigarettes (ECs) have become very popular in recent years. However, many uncertainties remain about their side effects. This study aims to evaluate the prevalence and characteristics of oral mucosal lesions (OMLs) in former smokers compared to ECs consumers., METHODS: A prospective case-control study was carried out. Outpatients for dental consultation were consecutively en…	2018	Acta Odontologica Scandinavica	76	3	226-228	http://dx.doi.org/10.1080/00016357.2017.1406613	411	3645	Bardellini 2018	Outcome	Cancer		Cancer
First comparative results about the direct effect of traditional cigarette and e-cigarette smoking on lung alveolocapillary membrane using dynamic ventilation scintigraphy	Barna S.; Rozsa D.; Varga J.; Fodor A.; Szilasi M.; Galuska L.; Garai I.	Introduction Dynamic inhalation scintigraphy (DIS) with technetium-99m-diethylenetriamine-pentaacetate aerosol is a useful nuclear medicine procedure for staging and monitoring the damage of alveolocapillary membrane. The e-cigarette is a new popular smoking device producing vapor from the nicotine solution. Many studies have shown that e-cigarettes appear to be safer than smoking, but there are …	2019	Nuclear medicine communications	40	2	153-158	http://dx.doi.org/10.1097/MNM.0000000000000957	416	3640	Barna 2019	Acute effects	Acute effects	1
Use of E-Cigarettes and Self-Reported Lung Disease Among US Adults	Barrameda R.; Nguyen T.; Wong V.; Castro G.; Rodriguez de la Vega P.; Lozano J.; Zevallos J.	Objectives: Initially marketed for smoking cessation, electronic cigarettes (e-cigarettes) are commonly regarded as safer than combustible cigarettes because they usually contain less nicotine and do not use combustion. However, few studies have examined the health effects of e-cigarettes. The objective of this study was to examine whether e-cigarette use had a differential effect on the prevalen…	2020	Public health reports	135	6	785-795	http://dx.doi.org/10.1177/0033354920951140	4905	7972	Barrameda 2020	Respiratory outcome	Respiratory outcome	1	Respiratory
"Hallucinations" Following Acute Cannabis Dosing: A Case Report and Comparison to Other Hallucinogenic Drugs	Barrett F.S.; Schlienz N.J.; Lembeck N.; Waqas M.; Vandrey R.	Introduction: Cannabis has been historically classified as a hallucinogen. However, subjective cannabis effects do not typically include hallucinogen-like effects. Empirical reports of hallucinogen-like effects produced by cannabis in controlled settings, particularly among healthy research volunteers, are rare and have mostly occurred after administration of purified DELTA-9 tetrahydrocannabinol…	2018	Cannabis and Cannabinoid Research	3	1	85-93	http://dx.doi.org/10.1089/can.2017.0052	419	3637	Barrett 2018	Outcome: Not adverse health effects/injuries	Outcome: Not adverse health effects/injuries	1
An overview of iQOS as a new heat-not-burn tobacco product and its potential effects on human health and the environment	Basaran R.; Guven N.M.; Eke B.C.	Tobacco smoke from regular cigarettes contains a number of harmful chemicals such as nicotine, arsenic, benzene, carbon monoxide, heavy metals, and tobacco-derived nitrosamines. About 1% of over 7000 chemical substances formed by burning tobacco are identified as the leading causes or possible risk factors of smoking-related diseases such as lung cancer, cardiovascular diseases, and emphysema. Th…	2019	Turkish Journal of Pharmaceutical Sciences	16	3	371-374	http://dx.doi.org/10.4274/tjps.galenos.2018.79095	436	3620	Basaran 2019	A systematic review/review paper/ meta-analysis/	Not a systematic review/meta-analysis	1
A case of organizing pneumonia secondary to use of an electronic nicotine delivery system	Baumann B.; Churg A.; Aboulhosn K.	Introduction: There has been a substantial rise in the use of electronic nicotine delivery systems (ENDS) among the general population, with 13% of Canadians having tried a vaping product in 2015. Their popularity has been linked to their marketing as a safer alternative to cigarettes despite a lack of safety data. Description: A 64-year-old male, with a 20 pack year smoking history was referred …	2019	Canadian Journal of Respiratory, Critical Care, and Sleep Medicine	3	Journal Article	9	http://dx.doi.org/10.1080/24745332.2019.1623590	446	3610	Baumann 2019	Case study/series	Case study/series	1
Secondhand Exposure to Aerosols From Electronic Nicotine Delivery Systems and Asthma Exacerbations Among Youth With Asthma	Bayly J.E.; Bernat D.; Porter L.; Choi K.	Background: Current research suggests an association between the use of electronic nicotine delivery systems (ENDS) and asthma symptoms in youth, but little is known about the association of secondhand ENDS aerosol exposure and asthma control. The present study examines the relationship of secondhand ENDS aerosol exposure and asthma exacerbations among youth with asthma. Method(s): Youth who part…	2019	Chest	155	1	88-93	http://dx.doi.org/10.1016/j.chest.2018.10.005	451	3605	Bayly 2019	Exposure: Not e-cigarettes/vaping	Exposure: Not e-cigarettes/vaping	1
Exhaled carbon monoxide levels in forty resistant to cessation male smokers after six months of full switch to electronic cigarettes (E-cigs) or to a tobacco heating systems (THS)	Beatrice F.; Massaro G.	Cigarette smoke releases several toxic chemicals and carcinogens including carbon monoxide (CO). This study examined the levels of exhaled CO in smokers switching to electronic cigarettes (e-Cigs) or a tobacco heating system (THS) and their level of compliance six months after switching. On the basis of their own preferences, 40 male smokers unwilling or unable to stop smoking were switched to e-…	2019	International Journal of Environmental Research and Public Health	16	20	3916	http://dx.doi.org/10.3390/ijerph16203916	4931	7946	Beatrice 2019	Outcome: Not adverse health effects/injuries	Outcome: Not adverse health effects/injuries	1
Pathologies linked to vaping of non-compliant products in the United States	Beguelin A.; Perdrix J.		2019	Revue Medicale Suisse	15	674	2264		4939	7938	Beguelin 2019	Commentary/Editorial without new evidence	Commentary/Editorial without new evidence	1
Near fatal intoxication by nicotine and propylene glycol injection: A case report of an e-liquid poisoning	Belkoniene M.; Socquet J.; Njemba-Freiburghaus D.; Pellaton C.	Background: Concern about intoxication by e-liquid is growing as calls to poison control centers have increased since their introduction. Only three cases of intoxication by injection have been reported worldwide. Our case is unique because of the precise follow-up of a patient who survived a lethal dose of self-injected e-liquid, without other co-intoxication. Case presentation: A 51-year-old ma…	2019	BMC Pharmacology and Toxicology	20	1	28	http://dx.doi.org/10.1186/s40360-019-0296-8	471	3585	Belkoniene 2019	Case study/series	Case study/series	1
Twenty-Four-Hour Cardiovascular Effects of Electronic Cigarettes Compared With Cigarette Smoking in Dual Users	Benowitz N.L.; St Helen G.; Nardone N.; Addo N.; Zhang J.J.; Harvanko A.M.; Calfee C.S.; Jacob P.	Background Cardiovascular safety is an important consideration regarding the benefits versus risks of electronic cigarette use (EC) for public health. The single-use cardiovascular effects of EC have been well studied but may not reflect effects of ad libitum use throughout the day. We aimed to compare the circadian hemodynamic effects as well as 24-hour biomarkers of oxidative stress, and platel…	2020	Journal of the American Heart Association	9	23	e017317	http://dx.doi.org/10.1161/JAHA.120.017317	4967	7901	Benowitz 2020	Acute effects	Acute effects	1
391 Adverse Effects Associated With the Use of Electronic Vaping Products on Adolescents and Young Adults	Benyo S.E.; Bruinsma T.J.; Drda E.; Olympia R.P.	Study Objectives: Despite the increasing prevalence of the use of electronic vaping products (vapes) among adolescents and young adults, few studies have examined the clinical symptoms associated with vaping. The goal of this study was to examine the prevalence of vaping, to identify symptoms that may be associated with vaping, and to understand beliefs about vaping that may contribute to its gro…	2020	Annals of Emergency Medicine	76	4	S149	http://dx.doi.org/10.1016/j.annemergmed.2020.09.407	4974	7894	Benyo 2020	Duplicate Study	Duplicate Study	1
Adverse effects associated with the use of electronic vaping products on adolescents and young adults	Benyo S.E.; Bruinsma T.J.; Drda E.; Olympia R.	Background and Objectives: Despite the increasing prevalence of the use of electronic vaping products (vapes) among adolescents and young adults, few studies have examined clinical symptoms associated with vaping. The goal of this study was to examine the prevalence of vaping, to identify symptoms that may be associated with vaping, and to understand beliefs about vaping that may contribute to it…	2020	Academic Emergency Medicine	27	Journal Article	S158-S159	http://dx.doi.org/10.1111/acem.13961	4973	7895	Benyo 2020	Only Abstract is published	Only Abstract is published	1
Are electronic cigarette users at increased risk for cardiovascular disease?	Bhatnagar A.		2017	JAMA Cardiology	2	3	237-238	http://dx.doi.org/10.1001/jamacardio.2016.5550	516	3540	Bhatnagar 2017	Commentary/Editorial without new evidence	Commentary/Editorial without new evidence	1
Electronic Cigarette Use and Myocardial Infarction Among Adults in the US Population Assessment of Tobacco and Health	Bhatta D.N.; Glantz S.A.	Background: E-cigarettes are popular for smoking cessation and as an alternative to combustible cigarettes. We assess the association between e-cigarette use and having had a myocardial infarction (MI) and whether reverse causality can explain the observed cross-sectional association between e-cigarette use and MI. Methods and Results: Cross-sectional analysis of the Population Assessment of Toba…	2019	Journal of the American Heart Association	8	12	e012317	http://dx.doi.org/10.1161/JAHA.119.012317	519	3537	Bhatta 2019	Retracted	Retracted	1
Correction to: Electronic Cigarette Use and Myocardial Infarction Among Adults in the US Population Assessment of Tobacco and Health (Journal of the American Heart Association, (2019), 8, 12, 10.1161/JAHA.119.012317)	Bhatta D.N.; Glantz S.A.	Correction In the article by Bhatta and Glantz, "Electronic Cigarette Use and Myocardial Infarction Among Adults in the US Population Assessment of Tobacco and Health," which published on June 5, 2019, and appeared in the June 18, 2019 issue of the Journal (J Am Heart Assoc. 2019;8:e012317. DOI: 10.1161/JAHA.119.012317), a correction to the supplemental material is needed. The authors had not pro…	2019	Journal of the American Heart Association	8	21	e002313	http://dx.doi.org/10.1161/JAHA.118.002313	4597	8497	Bhatta 2019	Retracted	Retracted	1
Association of E-Cigarette Use With Respiratory Disease Among Adults: A Longitudinal Analysis	Bhatta D.N.; Glantz S.A.	Introduction: E-cigarettes deliver an aerosol of nicotine by heating a liquid and are promoted as an alternative to combustible tobacco. This study determines the longitudinal associations between e-cigarette use and respiratory disease controlling for combustible tobacco use. Method(s): This was a longitudinal analysis of the adult Population Assessment of Tobacco and Health Waves 1, 2, and 3. M…	2020	American Journal of Preventive Medicine	58	2	182-190	http://dx.doi.org/10.1016/j.amepre.2019.07.028	5007	7861	Bhatta 2020	Respiratory outcome	Respiratory outcome	1	Respiratory
Exploring cannabis concentrates on the legal market: User profiles, product strength, and health-related outcomes.	Bidwell, L. Cinnamon; YorkWilliams, Sophie L.; Mueller, Raeghan L.; Bryan, Angela D.; Hutchison, Kent E.	Background: Concentrated cannabis products are increasingly available and used, particularly in states with legal cannabis, but little is known about the profiles and characteristics of concentrate users. We aimed to characterize user profiles of cannabis users living in states with legal medical or recreational cannabis who reported using concentrates to those who do not use concentrates. Method…	2018	Addictive Behaviors Reports	8	Journal Article	102-106		524	3057	Bidwell 2018	Exposure: Not e-cigarettes/vaping	Exposure: Not e-cigarettes/vaping	1
Psychological Risk Factors for Alcohol, Cannabis, and Various Tobacco Use among Young Adults: A Longitudinal Analysis	Bierhoff, Jennifer; Haardorfer, Regine; Windle, Michael; Berg, Carla J.	BACKGROUND: Alcohol, cannabis, and tobacco use are prevalent in young adults and may be differentially related to psychological symptoms characterized as externalizing or internalizing., OBJECTIVES: This study examined the use of alcohol, cannabis, and various tobacco products in relation to externalizing (ADHD) versus internalizing factors (depression, anxiety), hypothesizing alcohol and cannabi…	2019	Substance use & misuse	54	8	1365-1375	https://dx.doi.org/10.1080/10826084.2019.1581220	525	3532	Bierhoff 2019	Exposure: Not e-cigarettes/vaping	Exposure: Not e-cigarettes/vaping	1
Children and E-Cigarettes: A New Threat to Health	Binns C.; Lee M.K.; Low W.Y.	The widespread availability and use of E-Cigarettes in many countries has established the need for an assessment of their effect on children. By the end of 2017 the number published annually on E-Cigarettes had increased to 2976 and included 171 papers on E-Cigarettes and children. The objective of this commentary is to provide a review and public health perspective on the effects of E-cigarettes…	2018	Asia-Pacific journal of public health	30	4	315-320	http://dx.doi.org/10.1177/1010539518783808	529	3528	Binns 2018	A systematic review/review paper/ meta-analysis/	Not a systematic review/meta-analysis	1
Clinical periodontal status and gingival crevicular fluid cytokine profile among cigarette-smokers, electronic-cigarette users and never-smokers	BinShabaib, Munerah; ALHarthi, Shatha Subhi; Akram, Zohaib; Khan, Junad; Rahman, Irfan; Romanos, Georgios E.; Javed, Fawad	OBJECTIVE: There are no studies that have compared the clinical (plaque index PI], bleeding on probing BOP], probing depth PD], clinical attachment loss AL] and number of missing teeth MT]) and radiographic (marginal bone loss MBL]) periodontal parameters and gingival crevicular fluid (GCF) levels of proinflammatory cytokines among cigarette-smokers and individuals using electronic-cigarettes. Th…	2019	Archives of Oral Biology	102	Journal Article	212-217	https://dx.doi.org/10.1016/j.archoralbio.2019.05.001	530	3527	BinShabaib 2019	Included	Included	0	Oral, Immune
Acute Effects of Heat-Not-Burn, Electronic Vaping, and Traditional Tobacco Combustion Cigarettes: The Sapienza University of Rome-Vascular Assessment of Proatherosclerotic Effects of Smoking (SUR-VAPES) 2 Randomized Trial	Biondi-Zoccai G.; Sciarretta S.; Bullen C.; Nocella C.; Violi F.; Loffredo L.; Pignatelli P.; Perri L.; Peruzzi M.; Marullo A.G.M.; De, Falco E.; Chimenti I.; Cammisotto V.; Valenti V.; Coluzzi F.; Cavarretta E.; Carrizzo A.; Prati F.; Carnevale R.; Frati G.	Background: Little clinical research on new-generation heat-not-burn cigarettes (HNBC) in comparison with electronic vaping cigarettes (EVC) and traditional tobacco combustion cigarettes (TC) has been reported. We aimed to appraise the acute effects of single use of HNBC, EVC, and TC in healthy smokers. Methods and Results: This was an independent, cross-over, randomized trial in 20 TC smokers, w…	2019	Journal of the American Heart Association	8	6	e010455	http://dx.doi.org/10.1161/JAHA.118.010455	531	3526	Biondi-Zoccai 2019	Acute effects	Acute effects	1
Regulation of e-cigarettes: Ensuring patient safety and product quality	Bird H.	Background: The role of pharmacovigilance is expanding beyond traditional medicines to include previously unregulated products such as nicotine-containing e-cigarettes. Since the EU Tobacco Products Directive 1] came into force, the MHRA is responsible for safety regulation of these products in the UK. Although considered by Public Health England to be 95% safer than smoking tobacco cigarettes 2]…	2017	Drug Safety	40	10	1021	http://dx.doi.org/10.1007/s40264-017-0580-8	532	3525	Bird 2017	Outcome: Not adverse health effects/injuries	Outcome: Not adverse health effects/injuries	1
Carcinogen biomarkers in the urine of electronic-cigarette users and implications for potential bladder cancer: A systematic review	Bjurlin M.; Matulewicz R.; Roberts T.; Dearing B.; Schatz D.; Sherman S.; Gordon T.; El Shahawy O.	INTRODUCTION AND OBJECTIVE: Use of e-cigarettes has rapidly increased despite unclear longitudinal health effects. Once thought to be a safer alternative to tobacco smoke, it is possible that ecigarettes expose the user to similar carcinogenic byproducts during the vaping process. These toxicants are metabolized and excreted in the urine and may have oncogenic implications for bladder urothelium.…	2020	Journal of Urology	203	Journal Article	e1009		5028	7840	Bjurlin 2020	A systematic review/review paper/ meta-analysis/	A systematic review/meta-analysis	1
Clinical presentation, treatment, and short-term outcomes of lung injury associated with e-cigarettes or vaping: a prospective observational cohort study	Blagev D.P.; Harris D.; Dunn A.C.; Guidry D.W.; Grissom C.K.; Lanspa M.J.	Background: An ongoing outbreak of lung injury associated with e-cigarettes or vaping (also known as E-VALI or VALI) started in March, 2019, in the USA. The cause, diagnosis, treatment, and course of this disease remains unknown. Method(s): In this multicentre, prospective, observational, cohort study, we collected data on all patients with lung injury associated with e-cigarettes or vaping seen …	2019	The Lancet	394	10214	2073-2083	http://dx.doi.org/10.1016/S0140-6736%2819%2932679-0	5035	7833	Blagev 2019	EVALI	EVALI	1
Cannabinoid toxicity in pediatrics	Blohm E.; Sell P.; Neavyn M.	PURPOSE OF REVIEW: The advent of legalized cannabis in multiple regions of the United States has rendered the drug more accessible to pediatric patients. Pediatricians and Pediatric Emergency Medicine Providers face new challenges in counseling both patients and their parents, diagnosing exploratory ingestions of cannabinoids in toddlers, and managing complications of prolonged, heavy cannabis us…	2019	Current opinion in pediatrics	31	2	256-261	http://dx.doi.org/10.1097/MOP.0000000000000739	542	3930	Blohm 2019	A systematic review/review paper/ meta-analysis/	Not a systematic review/meta-analysis	1
Activation of the "Splenocardiac Axis" by electronic and tobacco cigarettes in otherwise healthy young adults	Boas Z.; Gupta P.; Moheimani R.S.; Bhetraratana M.; Yin F.; Peters K.M.; Gornbein J.; Araujo J.A.; Czernin J.; Middlekauff H.R.	The "Splenocardiac Axis" describes an inflammatory signaling network underlying acute cardiac ischemia, characterized by sympathetic nerve stimulation of hematopoietic tissues, such as the bone marrow and spleen, which then release proinflammatory monocytes that populate atherosclerotic plaques, thereby promoting ischemic heart disease. Electronic (e) cigarettes, like tobacco cigarettes trigger s…	2017	Physiological Reports	5	17	e13393	http://dx.doi.org/10.14814/phy2.13393	548	3518	Boas 2017	Outcome	CV outcome		Cardiovascular health
Use of E-cigarettes with Conventional Tobacco is Associated with Decreased Sleep Quality in Women	Boddu S.A.; Bojanowski C.M.; Lam M.T.; Advani I.N.; Scholten E.L.; Sun X.; Montgrain P.; Malhotra A.; Jain S.; Crotty, Alexander L.		2019	American journal of respiratory and critical care medicine		Journal Article		http://dx.doi.org/10.1164/rccm.201904-0890LE	549	3517	Boddu 2019	Included	Included	0	Sleep/ Respiratory
Use of electronic cigarettes with conventional tobacco is associated with decreased sleep quality in women	Boddu S.A.; Bojanowski C.M.; Lam M.T.; Advani I.N.; Scholten E.L.; Sun X.; Montgrain P.; Malhotra A.; Jain S.; Alexander L.E.C.		2019	American Journal of Respiratory and Critical Care Medicine	200	11	1431-1434	http://dx.doi.org/10.1164/rccm.201904-0890LE	5050	7818	Boddu 2019	E-cig exposure definition	E-cig exposure definition	1
Investigating the effects of different forms of tobacco use on sleep quality and cough: A matter of gender?	Boddu S.; Bojanowski C.M.; Scholten E.; Bosompra N.A.; Advani I.N.; Chen Y.; Jahan A.; Nilaad S.; Montgrain P.; Malhotra A.; Crotty Alexander L.E.	Rationale The popularity of electronic (e)-cigarettes and JUULs in particular has been increasing rapidly. Although inhalation of e-cigarette vapor appears to be less harmful than conventional tobacco smoke, the effects of e-cigarettes on general health remain mostly unknown, particularly in the area of sleep. Because dual use of tobacco and e-cigarettes appears to promote nicotine intake and rei…	2019	American Journal of Respiratory and Critical Care Medicine	199	9			5049	7819	Boddu 2019	Only Abstract is published	Only Abstract is published	1
Investigation of nicotine delivery devices usage among adults in Ukraine	Bogomolov A.; Zaikov S.	The fight against tobacco addiction today is an important medical and social problem. The aim of our study was to investigate different aspects of e-cigarettes usage among adult population in Ukraine. A national survey was carried out with 665 people aged 18-63 y.o. (76,1% male, 23,9% female) using 24-points online questionnaire. Result(s): Only 59,1% (393) of respondents were smokers previously …	2020	European Respiratory Journal	56	Journal Article		http://dx.doi.org/10.1183/13993003.congress-2020.1382	5051	7817	Bogomolov 2020	Only Abstract is published	Only Abstract is published	1
Electronic cigarette use alters gene expression in circulating neutrophils	Bojanowski C.M.; Corriden R.; Chien J.; Crotty, Alexander L.	Rationale: The toxic effects of conventional cigarette smoke have been well documented in cardiovascular disease, cancer, and chronic lung diseases such as emphysema. It is also well known that cigarette smoking alters host defenses, promotes systemic inflammation and increases the risk of invasive bacterial infections. Over recent years, electronic (e)-cigarettes have been used with increasing p…	2018	American Journal of Respiratory and Critical Care Medicine	197	Journal Article			552	3514	Bojanowski 2018	Only Abstract is published	Only Abstract is published	1
E-cigarette use as a potential cardiovascular disease risk behavior	Bold K.W.; Krishnan-Sarin S.; Stoney C.M.	Electronic cigarette (e-cigarette) use is rapidly increasing among youth and adults despite limited information regarding the long-term risks or benefits. The potential impact of e-cigarette use on public health is complex. E-cigarettes are sometimes considered as smoking cessation aids and, to the extent that they are successful in this regard, could have a net population benefit for adult smoke…	2018	The American Psychologist	73	8	955-967	http://dx.doi.org/10.1037/amp0000231	558	3508	Bold 2018	A systematic review/review paper/ meta-analysis/	Not a systematic review/meta-analysis	1
Recurrent spontaneous pneumothoraces and vaping in an 18-year-old man: a case report and review of the literature	Bonilla A.; Blair A.J.; Alamro S.M.; Ward R.A.; Feldman M.B.; Dutko R.A.; Karagounis T.K.; Johnson A.L.; Folch E.E.; Vyas J.M.	BACKGROUND: Primary spontaneous pneumothorax is a common disorder occurring in young adults without underlying lung disease. Although tobacco smoking is a well-documented risk factor for spontaneous pneumothorax, an association between electronic cigarette use (that is, vaping) and spontaneous pneumothorax has not been noted. We report a case of spontaneous pneumothoraces correlated with vaping. …	2019	Journal of medical case reports	13	1	283	http://dx.doi.org/10.1186/s13256-019-2215-4	567	3499	Bonilla 2019	Case study/series	Case study/series	1
Exposure to harmful and potentially harmful constituents decreased in smokers switching to Carbon-Heated Tobacco Product	Bosilkovska M.; Tran C.T.; G., de La Bourdonnaye; Taranu B.; Benzimra M.; Haziza C.	Background: "Heat-not-burn" tobacco products are designed to heat processed tobacco instead of combusting it, thus significantly reducing the formation of harmful and potentially harmful constituents (HPHCs) found in cigarette smoke, and ultimately reducing the risk of smoking-related diseases. The Carbon-Heated Tobacco Product (CHTP), a heat-not-burn tobacco product similar in appearance and use…	2020	Toxicology letters	330	Journal Article	30-40	http://dx.doi.org/10.1016/j.toxlet.2020.04.013	5073	7795	Bosilkovska 2020	Exposure: Not e-cigarettes/vaping	Exposure: Not e-cigarettes/vaping	1
Toxicological assessment of Tobacco Heating System 2.2: Findings from an independent peer review	Boue S.; Schlage W.K.; Page D.; Hoeng J.; Peitsch M.C.	Offering safer alternatives to cigarettes, such as e-cigarettes and heated tobacco products, to smokers who are not willing to quit could reduce the harm caused by smoking. Extensive and rigorous scientific studies are conducted to assess the relative risk of such potentially modified risk tobacco products compared with that of smoking cigarettes. In addition to the peer review of publications re…	2019	Regulatory Toxicology and Pharmacology	104	Journal Article	115-127	http://dx.doi.org/10.1016/j.yrtph.2019.03.007	581	3485	Boue 2019	A systematic review/review paper/ meta-analysis/	Not a systematic review/meta-analysis	1
Effects of smoked, vaporized, and oral cannabis administration on appetitive hormones and relationships with subjective effects: A clinical study	Bouhlal S.; Mewmeyer M.; McDiarmid G.R.; Abulseoud O.A.; Huestis M.A.; Leggio L.	Background: Appetitive hormones may modulate reward and motivation not only for food but also for drugs of abuse. Therefore, appetitive neuroendocrine signaling may represent novel targets for addiction pharmacotherapy. Although cannabis impacts appetite, the acute changes in peripheral concentrations of appetitive hormones following DELTA9-tetrahydrocannabinol (THC) administration, in otherwise …	2017	Neuropsychopharmacology	43	Journal Article	S454	http://dx.doi.org/10.1038/npp.2017.265	582	3484	Bouhlal 2017	Outcome: Not adverse health effects/injuries	Outcome: Not adverse health effects/injuries	1
Electronic Cigarette Use in US Adults at Risk for or with COPD: Analysis from Two Observational Cohorts	Bowler R.P.; Hansel N.N.; Jacobson S.; Graham, Barr R.; Make B.J.; Han M.L.K.; O'Neal W.K.; Oelsner E.C.; Casaburi R.; Barjaktarevic I.; Cooper C.; Foreman M.; Wise R.A.; DeMeo D.L.; Silverman E.K.; Bailey W.; Harrington K.F.; Woodruff P.G.; Drummond M.B.	Background: Electronic cigarettes (e-cigarettes) are battery-operated nicotine-delivery devices used by some smokers as a cessation tool as well as by never smokers. Objective: To determine the usage of e-cigarettes in older adults at risk for or with chronic obstructive pulmonary disease (COPD). Design: Prospective cohorts. Participants: COPDGene (N = 3536) and SPIROMICS (N = 1060) subjects who …	2017	Journal of General Internal Medicine	32	12	1315-1322	http://dx.doi.org/10.1007/s11606-017-4150-7	588	3478	Bowler 2017	Respiratory outcome	Respiratory outcome	1	Respiratory
Evidence of nicotine dependence in adolescents who use juul and similar pod devices	Boykan R.; Goniewicz M.L.; Messina C.R.	Background: The use of high-nicotine content e-cigarettes (so-called pods, such as Juul) among adolescents raises concerns about early onset of nicotine addiction. Method(s): In this analysis of adolescents surveyed from April 2017-April 2018, we compare survey responses and urinary cotinine of pod vs. non-pod using past-week e-cigarette users aged 12-21. Result(s): More pod users categorized the…	2019	International Journal of Environmental Research and Public Health	16	12	2135	http://dx.doi.org/10.3390/ijerph16122135	590	3476	Boykan 2019	Outcome: Not adverse health effects/injuries	Outcome: Not adverse health effects/injuries	1
The Evolving Landscape of e-Cigarettes: A Systematic Review of Recent Evidence	Bozier J.; Chivers E.K.; Chapman D.G.; Larcombe A.N.; Bastian N.A.; Masso-Silva J.A.; Byun M.K.; McDonald C.F.; Crotty Alexander L.E.; Ween M.P.	Smoking continues to be a burden to economies and health-care systems across the world. One proposed solution to the problem has been e-cigarettes; however, because they are a relatively new product in the market, little is known about their potential health impacts. Furthermore, e-cigarettes continue to evolve at a rapid rate, making it necessary to regularly review and summarize available studi…	2020	Chest	157	5	1362-1390	http://dx.doi.org/10.1016/j.chest.2019.12.042	5089	7779	Bozier 2020	A systematic review/review paper/ meta-analysis/	A systematic review/meta-analysis	1
Danger in the vapor? ECMO for adolescents with status asthmaticus after vaping	Bradford L.E.; Rebuli M.E.; Ring B.J.; Jaspers I.; Clement K.C.; Loughlin C.E.	Introduction: Electronic nicotine delivery systems (ENDS) use is on the rise in the adolescent and young adult populations, especially in the wake of sweet flavored ENDS solutions and youth-targeted marketing. While the extent of effect of ENDS use and aerosolized flavorings on airway epithelium is not known, there remains significant concern that use of ENDS adversely affects airway epithelial f…	2019	Journal of Asthma		Journal Article		http://dx.doi.org/10.1080/02770903.2019.1643361	600	3394	Bradford 2019	Case study/series	Case study/series	1
The effects of tobacco smoking and electronic cigarette use on the level of albuminuria and vascular augmentation index in young healthy population	Bragina A.; Druzhinina N.; Mohammadi L.; Khvalin E.; Dubchak A.; Vasilyeva L.; Podzolkov V.	Aim: To study the level ofalbuminuriaand vascular augmentation index (Alx) in young population without diabetes and clinically significant cardiovascular diseases, who are tobacco smokers or using electronic cigarette (e-cig). Material(s) and Method(s): 270 young healthy volunteers were recruited, (96 men and 174 women) with mean age of 21.2 +/- 2.3 years. The level of albuminuria was assessed by…	2019	Circulation	140	Journal Article		http://dx.doi.org/10.1161/circ.140.suppl_1.10019	5100	7768	Bragina 2019	Only Abstract is published	Only Abstract is published	1
Assessment of Nicotine and Cannabis Vaping and Respiratory Symptoms in Young Adults	Braymiller J.L.; Barrington-Trimis J.L.; Leventhal A.M.; Islam T.; Kechter A.; Krueger E.A.; Cho J.; Lanza I.; Unger J.B.; McConnell R.	Importance: Rates of e-cigarette use (ie, nicotine vaping) and cannabis vaping continue to increase among youth and young adults. However, the association of nicotine and cannabis vaping with independent respiratory health outcomes has not been well studied. Objective(s): To investigate associations of nicotine and cannabis vaping with bronchitic symptoms, wheeze, and shortness of breath. Design,…	2020	JAMA Network Open		Journal Article		http://dx.doi.org/10.1001/jamanetworkopen.2020.30189	5110	7758	Braymiller 2020	Included	Included	0	Respiratory
Electronic cigarettes: what are they and what do they do?	Breland A.; Soule E.; Lopez A.; Ramoa C.; El-Hellani A.; Eissenberg T.	Electronic cigarettes (ECIGs) use electricity to power a heating element that aerosolizes a liquid containing solvents, flavorants, and the dependence-producing drug nicotine for user inhalation. ECIGs have evolved rapidly in the past 8 years, and the changes in product design and liquid constituents affect the resulting toxicant yield in the aerosol and delivery to the user. This rapid evolution…	2017	Annals of the New York Academy of Sciences	1394	1	2022-05-30	http://dx.doi.org/10.1111/nyas.12977	623	3371	Breland 2017	A systematic review/review paper/ meta-analysis/	Not a systematic review/meta-analysis	1
Electronic nicotine delivery systems and pregnancy: Recent research on perceptions, cessation, and toxicant delivery	Breland A.; McCubbin A.; Ashford K.	Electronic nicotine delivery systems (ENDS), which includes e-cigarettes (ECIGs), are a rapidly-expanding class of products that heat a liquid (which may or may not contain nicotine) to produce an aerosol. The variation of ECIG components is extensive as are their effects on users. Epidemiological data show that while both adults and youth use ECIGs, use among youth has increased dramatically in …	2019	Birth Defects Research		Journal Article		http://dx.doi.org/10.1002/bdr2.1561	622	3372	Breland 2019	A systematic review/review paper/ meta-analysis/	Not a systematic review/meta-analysis	1
Electronic cigarette use and sleep health in young adults	Brett E.I.; Miller M.B.; Leavens E.L.S.; Lopez S.V.; Wagener T.L.; Leffingwell T.R.	Poor sleep health is associated with numerous health concerns, and sleep problems are exacerbated by cigarette smoking. Although rates of traditional tobacco use are declining, rates of electronic cigarette (e-cigarette) use are comparatively high and growing. Given that nicotine is a primary mechanism by which smoking negatively impacts sleep health, e-cigarette use may also be linked to poor sl…	2019	Journal of sleep research		Journal Article	e12902	http://dx.doi.org/10.1111/jsr.12902	626	3368	Brett 2019	Outcome	Sleep	1	Sleep
Electronic cigarette use and sleep health in young adults	Brett E.I.; Miller M.B.; Leavens E.L.S.; Lopez S.V.; Wagener T.L.; Leffingwell T.R.	Poor sleep health is associated with numerous health concerns, and sleep problems are exacerbated by cigarette smoking. Although rates of traditional tobacco use are declining, rates of electronic cigarette (e-cigarette) use are comparatively high and growing. Given that nicotine is a primary mechanism by which smoking negatively impacts sleep health, e-cigarette use may also be linked to poor sl…	2020	Journal of sleep research	29	3	e12902	http://dx.doi.org/10.1111/jsr.12902	5115	7753	Brett 2020	Duplicate Study	Duplicate Study	1
Does dual use of electronic cigarettes and conventional cigarettes confer a pulmonary health advantage? a baseline cohortanalysis	Bringgold W.; Berg K.M.; Piper M.E.; Jorenby D.E.	Background: Electronic cigarettes have become increasingly popular and are believed to be safer than conventional cigarettes (CC). There have been no large, long-term studies on e-cigarette health effects. We need to better understand the health effects of e-cigarettes to better advise our patients. This study examines whether the dual use (DU) of e-cigarettes and CCs is associated with improved …	2018	Journal of General Internal Medicine	33	2	168-169		632	3362	Bringgold 2018	Only Abstract is published	Only Abstract is published	1
Does dual use of electronic cigarettes and conventional cigarettes confer a pulmonary health advantage? a baseline and 12 month prospective cohort analysis	Bringgold W.; Berg K.; Smith S.; Piper M.; Jorenby D.	Rationale: Electronic cigarettes have become increasingly popular and are believed to be safer than conventional cigarettes (CC). There have been no large, long-term studies on e-cigarette health effects. This prospective cohort study examines whether dual use (DU) of e-cigarettes and CCs is associated with better pulmonary health compared with CCs alone. Method(s): Participants (254 DU and 161 C…	2019	American Journal of Respiratory and Critical Care Medicine	199	9			5125	7743	Bringgold 2019	Only Abstract is published	Only Abstract is published	1
Electronic cigarette explosion associated with extensive intraoral injuries	Brooks J.K.; Kleinman J.W.; Brooks J.B.; Reynolds M.A.	With the rise in popularity of usage of various electronic smoking devices, there have been increasing reports of explosions, often resulting in complex injuries to the head and neck. To promote the awareness of this new phenomenon, a case report is provided regarding an 18-year-old male who had an electronic cigarette explode in his mouth. He presented with severe damage to the anterior dentitio…	2017	Dental traumatology : official publication of International Association for Dental Traumatology	33	2	149-152	http://dx.doi.org/10.1111/edt.12293	635	3359	Brooks 2017	Case study/series	Case study/series	1
Can e-cigarettes improve the well-being of people with mental health disorders?	Brown J.E.H.; Gartner C.; Carter A.	This Viewpoint considers the merits of e-cigarettes as a harm-minimisation tool for clozapine-treated schizophrenia patients. It argues that e-cigarettes may be a gateway not to smoking tobacco, but rather to engagement in more desirable health attitudes amongst this particularly marginalised population group. In our opinion, this presents clinicians with valuable opportunities to engage their pa…	2019	International Journal of Drug Policy		Journal Article		http://dx.doi.org/10.1016/j.drugpo.2019.07.028	644	3350	Brown 2019	Commentary/Editorial without new evidence	Commentary/Editorial without new evidence	1
Acute respiratory responses to the use of e-cigarette: an intervention study	Brozek, Grzegorz M.; Jankowski, Mateusz; Zejda, Jan E.	The goal of our study was to assess acute respiratory responses to using e-cigarettes in exclusive e-cigarette users (E-Group) and dual users (T/E-Group) and to compare these effects with responses to smoking tobacco-cigarettes in tobacco smokers (T-Group). The study included 120 adults (age: 21.7 +/- 2.1 years) divided into 4 groups (n = 30 each): Controls, T-, E-, T/E-Group. Spirometric status,…	2019	Scientific reports	9	1	6844	https://dx.doi.org/10.1038/s41598-019-43324-1	652	3342	Brozek 2019	Included	Included	0	Respiratory
The association of asthma, sexual identity, and substance use among a nationally representative sample of us adolescents	Bruzzese J.; Velldhuis C.B.; Everett B.G.; Hughes T.L.; George M.	INTRODUCTION: Among adults, minority sexual identity is a risk factor for asthma, but this has not been studied in adolescents. The prevalence of tobacco and other substances use among sexual minority youth is increasing, which may exacerbate sexual-orientation-related disparities in asthma during adolescence. We examined associations among asthma, sexual identity, and inhaled substance use in a …	2019	American Journal of Respiratory and Critical Care Medicine	199	9			5144	7724	Bruzzese 2019	Only Abstract is published	Only Abstract is published	1
Behind the Smoke: Impact of Vaping on Primary Spontaneous Pneumothorax Outcomes	Bryant M.K.; Williams J.B.; Upham T.C.	Introduction: The association between traditional cigarette smoking and primary spontaneous pneumothorax (PSP) has been established. Electronic cigarettes (e-cigarettes) have been touted as a healthier alternative to cigarettes. Current data is lacking to determine if e-cigarette use, known as vaping, is associated with PSP and the impact, if any, on outcomes. Method(s): A retrospective cohort st…	2019	Journal of the American College of Surgeons	229	4	e206	http://dx.doi.org/10.1016/j.jamcollsurg.2019.08.1426	5145	7723	Bryant 2019	Only Abstract is published	Only Abstract is published	1
Should flavours be banned in cigarettes and e-cigarettes? Evidence on adult smokers and recent quitters from a discrete choice experiment	Buckell, John; Marti, Joachim; Sindelar, Jody L.	OBJECTIVES: To provide the policy-relevant estimates of impacts of alternative flavour bans on preferences and demand for cigarettes and e-cigarettes in adult smokers and recent quitters., METHODS: A best-best discrete choice experiment (DCE) is used to elicit smokers' and recent quitters' preferences for flavours, price, health impact and nicotine level in cigarettes and e-cigarettes. Choice of …	2018	Tobacco control		Journal Article		https://dx.doi.org/10.1136/tobaccocontrol-2017-054165	657	3337	Buckell 2018	Outcome: Not adverse health effects/injuries	Outcome: Not adverse health effects/injuries	1
Nicotine influence on hemocoagulation system	Bulanova A.; Bukreeva E.; Tyutrin I.	Smoking plays an important role in etiopathogenesis of chronic obstructive pulmonary disease (COPD). Concentration of inhaled tobacco highly depends on temperature of nicotine warming, so three types nicotine consumption can be defined: burning of tobacco (usual cigarette), nicotine in solution (electronic cigarette), warming of nicottin (IQOS). The purpose of this study was to assess the effect …	2018	European Respiratory Journal	52	Journal Article		http://dx.doi.org/10.1183/13993003.congress-2018.PA1728	663	3331	Bulanova 2018	Outcome: Not adverse health effects/injuries	Outcome: Not adverse health effects/injuries	1
E-Cigarette: A Modern Trojan Horse?	Buljubasich D.		2015	Archivos de Bronconeumologia	51	7	313-314	http://dx.doi.org/10.1016/j.arbr.2015.05.007	664	3330	Buljubasich 2015	Commentary/Editorial without new evidence	Commentary/Editorial without new evidence	1
Reduced carcinogens found in e-cigarette users	Burki T.K.		2017	The Lancet.Oncology	18	3	e142	http://dx.doi.org/10.1016/S1470-2045%2817%2930118-3	672	3322	Burki 2017	Commentary/Editorial without new evidence	Commentary/Editorial without new evidence	1
Vaping-associated variation in microRNA expression in circulating extracellular vesicles	Buschur K.; Bloomquist T.; Almonte C.; Lappalainen T.; Baccarelli A.A.; Oelsner E.C.	Rationale. The health effects of e-cigarette use (vaping) are poorly understood, and biomarkers of potential toxicities are needed. MicroRNAs (miRNAs) are short, noncoding RNA molecules involved in posttranscriptional regulation of gene expression; when miRNAs are packaged into circulating extracellular vesicles (EVs) and released into the bloodstream, they function as intercellular signals that …	2020	American Journal of Respiratory and Critical Care Medicine	201	1			5170	8324	Buschur 2020	Only Abstract is published	Only Abstract is published	1
Presence of the Carcinogen N'-Nitrosonornicotine in Saliva of E-cigarette Users	Bustamante G.; Ma B.; Yakovlev G.; Yershova K.; Le C.; Jensen J.; Hatsukami D.K.; Stepanov I.	Many harmful constituents are present in e-cigarettes at much lower levels than in cigarette smoke, and the results of analysis of urinary biomarkers in e-cigarette users are consistent with these findings. However, understanding the health effects of chronic exposures to e-cigarette aerosols may require thinking beyond these comparisons. In this study, we investigated the endogenous formation of…	2018	Chemical research in toxicology	31	8	731-738	http://dx.doi.org/10.1021/acs.chemrestox.8b00089	684	3310	Bustamante 2018	Outcome: Not adverse health effects/injuries	Outcome: Not adverse health effects/injuries	1
Key issues surrounding the health impacts of electronic nicotine delivery systems (ENDS) and other sources of nicotine	Cahn Z.; Kennedy R.; Liber A.C.; Stoklosa M.; Henson R.; Douglas C.E.; Drope J.	Answer questions and earn CME/CNE. Over the last decade, the use of electronic nicotine delivery systems (ENDS), including the electronic cigarette or e-cigarette, has grown rapidly. More youth now use ENDS than any tobacco product. This extensive research review shows that there are scientifically sound, sometimes competing arguments about ENDS that are not immediately and/or completely resolvab…	2017	CA Cancer Journal for Clinicians	67	6	449-471	http://dx.doi.org/10.3322/caac.21413	692	3302	Cahn 2017	A systematic review/review paper/ meta-analysis/	Not a systematic review/meta-analysis	1
Hypomethylation of LINE-1 repeat elements and global loss of DNA hydroxymethylation in vapers and smokers	Caliri A.W.; Caceres A.; Tommasi S.; Besaratinia A.	The outbreak of vaping-related severe lung injuries and deaths and the epidemic of teen vaping in the United States underscores the urgent need for determining the biological consequences of electronic cigarette (e-cig) use. We have investigated the association between vaping and epigenetic changes by quantifying DNA methylation levels in Long Interspersed Nucleotide Element 1 (LINE-1) and global…	2020	Epigenetics		Journal Article		http://dx.doi.org/10.1080/15592294.2020.1724401	5194	8300	Caliri 2020	Outcome	Genetics		Genetics
Weighing the Risks and Benefits of Electronic Cigarette Use in High-Risk Populations	Camenga D.R.; Tindle H.A.	This article reviews the current evidence on electronic cigarette (e-cigarette) safety and efficacy for smoking cessation, with a focus on smokers with cardiovascular disease, pulmonary disease, or serious mental illness. In the United States, adult smokers use e-cigarettes primarily to quit or reduce cigarette smoking. An understanding of the potential risks and benefits of e-cigarette use may h…	2018	Medical Clinics of North America	102	4	765-779	http://dx.doi.org/10.1016/j.mcna.2018.03.002	699	3296	Camenga 2018	Commentary/Editorial without new evidence	Commentary/Editorial without new evidence	1
Relationship between tobacco use and health-related quality of life (hrqol) among clients in substance use disorders treatment.	Campbell, Barbara; Yip, Deborah; Le, Thao; Gubner, Noah; Guydish, Joseph	We examined relationships of smoking status and tobacco-related variables with health-related quality of life (HRQoL), a metric of disease burden, among clients in substance use disorders (SUDs) treatment. Participants (N = 2,068; 46.6% female) completed surveys reporting demographics, smoking status, and past-month days they experienced physical and/or mental health distress. Smokers (n = 1,596;…	2018	Journal of psychoactive drugs		Journal Article			703	3291	Campbell 2018	Duplicate Study	Duplicate Study	1
Relationship between Tobacco Use and Health-Related Quality of Life (HRQoL) among Clients in Substance Use Disorders Treatment	Campbell B.; Yip D.; Le T.; Gubner N.; Guydish J.	We examined relationships of smoking status and tobacco-related variables with health-related quality of life (HRQoL), a metric of disease burden, among clients in substance use disorders (SUDs) treatment. Participants (N = 2,068; 46.6% female) completed surveys reporting demographics, smoking status, and past-month days they experienced physical and/or mental health distress. Smokers (n = 1,596;…	2019	Journal of psychoactive drugs	51	1	48-57	http://dx.doi.org/10.1080/02791072.2018.1555651	701	3293	Campbell 2019	Outcome	General/self-reported health		General/self-reported health
[Electronic Cigarette: not all that glitters is gold]	Camporro, Fernando Astur; Gutierrez Magaldi, Ignacio; Bulacio, Exequiel	Introduction: Smoking is the leading preventable cause of death in the world. Electronic Cigarette (EC) is a device that simulates a conventional cigarette and allows inhale nicotine and other substances in a vaporized form, without combustion of snuff. Because it's marketing and availability, it's use comes with a steady increase. It is used worldwide to reduce the consumption of snuff, achieve …	2017	Revista de la Facultad de Ciencias Medicas (Cordoba, Argentina)	74	3	271-276		704	3290	Camporro 2017	Language: Not written in English or French	Language: Not written in English or French	1
Oral microbiome differences associated with replacing tobacco smoking with electronic cigarette vaping	Campos M.A.; Guerrero A.M.; Calderon Candelario R.A.; Holt G.E.; Mirsaeidi M.; Mendez R.; Salathe M.A.; Perez V.; Benarjee S.	Rationale Electronic cigarettes (ECs) are widely used nicotine delivery devices thought to be less toxic than traditional tobacco cigarettes (TC). TC smoking has been shown to be associated with disruptions in the normal microbial community structure of the mouth such as decreasing alpha diversity (richness). In a trial designed to replace TC with EC, we explored the oral microbiome changes assoc…	2019	American Journal of Respiratory and Critical Care Medicine	199	9			5208	8286	Campos 2019	Only Abstract is published	Only Abstract is published	1
Electronic cigarettes: Necrotic ulcer	Cant A.; Collard B.; Cunliffe D.		2017	British dental journal	222	4	226	http://dx.doi.org/10.1038/sj.bdj.2017.150	708	3286	Cant 2017	Case study/series	Case study/series	1
Acute Effects of Electronic Cigarette Aerosol Inhalation on Vascular Function Detected at Quantitative MRI	Caporale A.; Langham M.C.; Guo W.; Johncola A.; Chatterjee S.; Wehrli F.W.	Background Previous studies showed that nicotinized electronic cigarettes (hereafter, e-cigarettes) elicit systemic oxidative stress and inflammation. However, the effect of the aerosol alone on endothelial function is not fully understood. Purpose To quantify surrogate markers of endothelial function in nonsmokers after inhalation of aerosol from nicotine-free e-cigarettes. Materials and Methods…	2019	Radiology		Journal Article	190562	http://dx.doi.org/10.1148/radiol.2019190562	716	3278	Caporale 2019	Outcome: Not adverse health effects/injuries	Outcome: Not adverse health effects/injuries	1
The use of electronic nicotine delivery systems during pregnancy and the reproductive outcomes: A systematic review of the literature	Cardenas V.M.; Fischbach L.A.; Chowdhury P.	INTRODUCTION Use of electronic nicotine delivery systems (ENDS) among pregnant women is of great concern. To our knowledge the current literature provides conflicting views regarding the uncertainties of the effects of ENDS use during pregnancy on the health of the fetus. METHODS We searched PubMed, CINAHL, and EMBASE, for the period 2007 to October 2017 for terms to identify publications on ENDS…	2019	Tobacco Induced Diseases	17	Journal Article	52	http://dx.doi.org/10.18332/tid/104724	724	3270	Cardenas 2019	A systematic review/review paper/ meta-analysis/	A systematic review/meta-analysis	1
Use of electronic nicotine delivery systems (ENDS) by pregnant women I: Risk of small-for-gestational-age birth	Cardenas V.M.; Cen R.; Clemens M.M.; Moody H.L.; Ekanem U.S.; Policherla A.; Fischbach L.A.; Eswaran H.; Magann E.F.; Delongchamp R.R.; Boysen G.	INTRODUCTION The 2016 US Surgeon General's Report suggests that the use of electronic nicotine delivery systems (ENDS) is a fetal risk factor. However, no previous study has estimated their effect on adverse pregnancy outcomes. We assessed the prevalence of current ENDS use in pregnant women and explored the effect on birth weight and smallness-for-gestational-age (SGA), correcting for misclassif…	2019	Tobacco Induced Diseases	17	Journal Article	44	http://dx.doi.org/10.18332/tid/106089	723	3271	Cardenas 2019	Outcome	Maternal/Pregnancy outcomes		Maternal/Pregnancy outcomes
Dual use of cigarettes and electronic nicotine delivery systems during pregnancy and the risk of small for gestational age neonates	Cardenas V.M.; Ali M.M.; Fischbach L.A.; Nembhard W.N.	Purpose: The purpose of this study was to estimate the effect of cigarette smoking and electronic nicotine delivery systems (ENDS) use during pregnancy on small for gestational age (SGA). Method(s): We used data from the 2016-2017 Arkansas Pregnancy Risk Assessment Monitoring System, estimated the risk ratio (RR) for SGA for maternal prenatal cigarette smoking-only use, cigarette smoking, and END…	2020	Annals of Epidemiology	52	Journal Article	86	http://dx.doi.org/10.1016/j.annepidem.2020.08.002	5232	8262	Cardenas 2020	Outcome	Pregnancy outcomes	1	Pregnancy outcomes
Biomarkers of Exposure in ENDS Users, Smokers, and Dual Users of American Indian Descent	Carroll, Dana Mowls; Wagener, Theodore L.; Peck, Jennifer D.; Brame, Lacy S.; Thompson, David M.; Stephens, Lancer D.; Campbell, Janis E.; Beebe, Laura A.	Objectives: We measured biomarkers of exposure among American Indian (AI) ENDS users, smokers, and dual users., Methods: Urine was analyzed for total nicotine equivalents (TNE) and 4-(methylnitrosamino)-1-(3-pyridyl)-1-butanol(NNAL). Expired-air carbon monoxide (CO) was collected. Two analyses were performed. "CO analysis" included smokers and dual users whose CO was >= 6 ppm and ENDS users whose…	2018	Tobacco regulatory science	4	2	2022-03-15	https://dx.doi.org/10.18001/TRS.4.2.1	5247	8247	Carroll 2018	Outcome: Not adverse health effects/injuries	Outcome: Not adverse health effects/injuries	1
Impaired lung function following e-cigarette or vaping product use associated lung injury in the first cohort of hospitalized adolescents	Carroll B.J.; Kim M.; Hemyari A.; Thakrar P.; Kump T.E.; Wade T.; De Vela G.; Hall J.; Diaz C.D.; D'Andrea L.A.	Background: Beginning June 2019, Children's Wisconsin was the first hospital to identify a cohort of adolescent patients hospitalized with symptoms likely associated with e-cigarette use. Our report adds to the growing literature describing the radiographic, gross and cytopathologic bronchoscopic findings, and short-term lung function outcomes in this cohort of adolescents with e-cigarette or vap…	2020	Pediatric pulmonology	55	7	1712-1718	http://dx.doi.org/10.1002/ppul.24787	5243	8251	Carroll 2020	EVALI	EVALI	1
Life-threatening Vesicular Bronchial Injury Requiring Veno-venous Extracorporeal Membrane Oxygenation Rescue in an Electronic Nicotine Delivery System User	Carter, Thomas; Tucker, Dalkeith; Kilic, Ahmet; Papadimos, Thomas J.; Barlow, Andrew; Berry, Ellen	The use of electronic nicotine delivery systems (ENDS) is increasing across the United States as tobacco bans increase and more people use these devices in an attempt to quit smoking. They are unregulated by the Food and Drug Administration, and there is significant concern that ENDS could produce several toxic byproducts. In this case a 35-year-old female presented to the emergency department wi…	2017	Clinical practice and cases in emergency medicine	1	3	212-217	https://dx.doi.org/10.5811/cpcem.2017.3.33171	741	3253	Carter 2017	Case study/series	Case study/series	1
Electronic Cigarette Use in US Households with Children: The "new" Secondhand Smoke	Carwile J.L.; Fleisch A.F.; Young K.; Ahrens K.A.		2019	JAMA Pediatrics	173	7	693-695	http://dx.doi.org/10.1001/jamapediatrics.2019.1139	746	3248	Carwile 2019	Exposure: Not e-cigarettes/vaping	Exposure: Not e-cigarettes/vaping	1
Exclusive E-Cigarette Users Report Lower Levels of Respiratory Symptoms Relative to Dual E-Cigarette and Cigarette Users	Cassidy R.N.; Tidey J.W.; Colby S.M.	INTRODUCTION: Exclusive e-cigarette use has been shown to be associated with reduced levels of respiratory symptoms relative to smoking combustible cigarettes; this association has been less frequently studied in smokers using advanced-generation e-cigarette devices. Advanced-generation devices generate denser vapor than either early generation or pod-style devices, and engender longer inhalation…	2020	Nicotine & tobacco research : official journal of the Society for Research on Nicotine and Tobacco	22	1	S54-S60	http://dx.doi.org/10.1093/ntr/ntaa150	5256	8238	Cassidy 2020	Included	Included	0	Respiratory
RNA-seq biomarkers of electronic nicotine delivery systems use in ends-only and dual users	Castaldi P.; Lee S.; Xu Z.; Chase R.; Yun J.H.; Parker M.M.; Silverman E.K.; Hersh C.P.; Crotty Alexander L.E.; Bowler R.P.	Rationale: Use of e-cigarettes or electronic nicotine delivery systems (ENDS) has been associated with adverse health effects and regulation of ENDS will be facilitated by identification of biomarkers of ENDS use that are also predictive of adverse health outcomes. Method(s): To discover blood-based biomarkers of ENDS use, we studied current and former cigarette smoker subjects from the COPDGene …	2020	American Journal of Respiratory and Critical Care Medicine	201	1			5257	8237	Castaldi 2020	Only Abstract is published	Only Abstract is published	1
Acute eosinophilic pneumonia associated with non-cigarette smoking products: a systematic review	Chaaban T.	Acute eosinophilic pneumonia (AEP) is characterized by an acute onset respiratory illness with bilateral chest infiltrates and evidence of pulmonary eosinophilia. Cigarette smoking is the main risk factor, but drugs and other inhalational exposures have also been reported. Herein, the association between AEP and smoking devices other than cigarettes is reviewed The PubMed database was searched us…	2020	Advances in respiratory medicine	88	2	142-146	http://dx.doi.org/10.5603/ARM.2020.0088	5276	8218	Chaaban 2020	A systematic review/review paper/ meta-analysis/	A systematic review/meta-analysis	1
Depressive Symptoms and Suicidality in Adolescents Using e-Cigarettes and Marijuana: A Secondary Data Analysis From the Youth Risk Behavior Survey	Chadi, Nicholas; Li, Guilin; Cerda, Natalie; Weitzman, Elissa R.	OBJECTIVES: E-cigarette use has increased dramatically among adolescents in the past 5 years alongside a steady increase in daily use of marijuana. This period coincides with a historic rise in depression and suicidal ideation among adolescents. In this study, we describe the associations between e-cigarette and marijuana use and depressive symptoms and suicidality in a large nationally represent…	2019	Journal of addiction medicine		Journal Article		https://dx.doi.org/10.1097/ADM.0000000000000506	766	3706	Chadi 2019	Outcome: Not adverse health effects/injuries	Outcome: Not adverse health effects/injuries	1
Adverse Mental Health Outcomes In A Nationally Representative Sample of High School Students Using E-Cigarettes And Marijuana	Chadi N.; Li G.; Cerda N.; Weitzman E.	Purpose: The use and availability of nicotine-containing e-cigarettes has increased dramatically among adolescents in the past five years alongside a steady increase in daily use of marijuana, contrasting with decreasing rates of use of most other substances in this population. The past decade has also seen a historic rise in depression and suicidal ideation among adolescents. Risks of e-cigarett…	2019	Journal of Adolescent Health	64	2	S34-S35	http://dx.doi.org/10.1016/j.jadohealth.2018.10.079	764	3708	Chadi 2019	Outcome: Not adverse health effects/injuries	Outcome: Not adverse health effects/injuries	1
50.2 E-Cigarettes and Associated Outcomes: Secondary Data Analysis from the Youth Risk Behavior Survey	Chadi N.	Objectives: The goal of this session is to describe the associations between e-cigarette use and adverse mental health and school outcomes in a large, nationally representative sample group of high school students. Method(s): We used data from the 2 most recent waves (2015 and 2017) of the national Youth Risk Behavior Survey, a survey distributed to students in grades 9 through 12 across the Unit…	2019	Journal of the American Academy of Child and Adolescent Psychiatry	58	10	S71	http://dx.doi.org/10.1016/j.jaac.2019.07.437	5277	8217	Chadi 2019	Commentary/Editorial without new evidence	Commentary/Editorial without new evidence	1
Vaping-related injury and illness among Canadian children and adolescents: A one-time survey of paediatric providers	Chadi N.; Moore-Hepburn C.; Beno S.; Richmond S.A.	A one-time survey distributed to 2693 Canadian paediatricians enrolled in the Canadian Paediatric Surveillance Programme was conducted between October and December 2019. We identified a wide range of severe vaping-related injuries and illnesses among children ages 0-17 (n=88), which were associated with the routine use or malfunctioning of a vaping device or the ingestion of vaping substances. Th…	2020	BMJ Paediatrics Open	4	1	e000840	http://dx.doi.org/10.1136/bmjpo-2020-000840	5283	8211	Chadi 2020	EVALI	EVALI	1
13. Adverse School Outcomes and Sexual Risk Behaviors Among High School Students with E-Cigarette and Marijuana Use	Chadi N.; Li G.; Hadland S.E.	Purpose: The rapid emergence of youth-friendly nicotine-containing e-cigarettes and the increasing legality and accessibility of marijuana have led to high rates of adolescent use of these two substances. While several health risks of e-cigarette and marijuana use in youth have been described, little is known about how the use of these substances may be related to school performance and sexual be…	2020	Journal of Adolescent Health	66	2	S7	http://dx.doi.org/10.1016/j.jadohealth.2019.11.016	5281	8213	Chadi 2020	Only Abstract is published	Only Abstract is published	1
Electronic Cigarettes: Trends, Health Effects and Advising Patients Amid Uncertainty	Chaffee, Benjamin W.	Dental professionals can be effective tobacco prevention and cessation partners. Electronic cigarettes (e-cigarettes), which deliver aerosolized nicotine but fewer toxicants than found in cigarette smoke, present new and contentious questions for clinicians, patients, and researchers. Evidence suggests e-cigarettes are not harmless but are less dangerous than cigarettes. Smoking cessation effecti…	2019	Journal of the California Dental Association	47	2	85-92		774	3698	Chaffee 2019	A systematic review/review paper/ meta-analysis/	Not a systematic review/meta-analysis	1
Exposure to a Tobacco-Specific Carcinogen Among Adolescent Smokeless Tobacco Users in Rural California, United States	Chaffee B.W.; Jacob P.; Couch E.T.; Benowitz N.L.	INTRODUCTION: Approximately the same percentage of male high school students in the United States currently uses conventional smokeless tobacco as smokes cigarettes, resulting in toxin exposure. METHOD(S): This study assessed tobacco product use (smokeless, combustible, and electronic cigarettes) and nicotine and carcinogen exposures in a sample of 594 male rural high school baseball players-a po…	2020	Nicotine & tobacco research : official journal of the Society for Research on Nicotine and Tobacco	22	10	1764-1771	http://dx.doi.org/10.1093/ntr/ntz147	5287	8206	Chaffee 2020	Outcome: Not adverse health effects/injuries	Outcome: Not adverse health effects/injuries	1
Correlates of electronic cigarette use in the general population and among smokers in Australia - Findings from a nationally representative survey	Chan G.; Leung J.; Gartner C.; Yong H.-H.; Borland R.; Hall W.	Aims: In Australia, sales of nicotine containing electronic cigarettes (also known as e-cigarette) are banned unless approved as a therapeutic good. The aims of this study were to estimate the prevalence of e-cigarette use and its correlates in Australia using a nationally representative survey. Method(s): We analysed data from the largest drug use survey in Australia (the National Drug Strategy …	2019	Addictive Behaviors	95	Journal Article	2022-06-10	http://dx.doi.org/10.1016/j.addbeh.2019.02.012	778	3694	Chan 2019	Outcome: Not adverse health effects/injuries	Outcome: Not adverse health effects/injuries	1
Patterns of e-cigarette use and self-reported health outcomes among smokers and non-smokers in the United States: A preliminary assessment	Chang Y.-C.; Lee Y.-H.; Liu C.-T.; Shelley M.	Background: This preliminary assessment evaluates the patterns of e-cigarette use and self-reported health outcomes in the United States. Method(s): Multinomial logistic regressions were (baseline wave 2013-2014) performed by using a nationally representative sample with self-reported health measures, including overall, physical, and mental health, and quality of life, as outcomes of interest. Me…	2019	Journal of Substance Use	24	1	79-87	http://dx.doi.org/10.1080/14659891.2018.1510053	790	3227	Chang 2019	Outcome	General/self-reported health		General/self-reported health
National estimates of poisoning events related to liquid nicotine in young children treated in US hospital emergency departments, 2013-2017	Chang J.T.; Wang B.; Chang C.M.; Ambrose B.K.	Background: An estimated 2 million youth (in 2017) and 7.9 million adults (in 2015) reported currently using electronic nicotine delivery systems (ENDS). Reports of poisoning events related to liquid nicotine (e-liquids) in ENDS have been on the rise, but current, nationally-representative estimates of hospital-treated poisoning cases related to e-liquid nicotine exposure in the United States (US…	2019	Injury Epidemiology	6	1	10	http://dx.doi.org/10.1186/s40621-019-0188-9	787	3230	Chang 2019	Outcome	Injuries/poisonings		Injuries/poisonings
Electronic nicotine delivery system (ENDS) liquid nicotine exposure in young children presenting to US emergency departments, 2018	Chang J.T.; Rostron B.L.	Background: Increased use of electronic nicotine delivery systems (ENDS) in the United States (U.S.) has been related to acute adverse events from liquid nicotine exposure. Previous studies have reported on these events through 2017. Finding(s): We used 2018 National Emergency Injury Surveillance System data to generate national estimates with 95% confidence intervals (CIs) of ENDS liquid nicotin…	2019	Injury Epidemiology	6	1	43	http://dx.doi.org/10.1186/s40621-019-0219-6	5300	8193	Chang 2019	EVALI	EVALI	1
Acute exposure to e-cigarettes causes inflammation and pulmonary endothelial oxidative stress in nonsmoking, healthy young subjects	Chatterjee S.; Tao J.-Q.; Johncola A.; Guo W.; Caporale A.; Langham M.C.; Wehrli F.W.	The effects of e-cigarette (e-cig) aerosol inhalation by nonsmokers have not been examined to date. The present study was designed to evaluate the acute response to aerosol inhalation of non-nicotinized e-cigarettes in terms of oxidative stress and indices of endothelial activation in human pulmonary microvascular endothelial cells (HPMVEC). Ten smoking-naive healthy subjects (mean age +/- SD = 2…	2019	American Journal of Physiology - Lung Cellular and Molecular Physiology	317	2	L155-L166	http://dx.doi.org/10.1152/ajplung.00110.2019	800	3217	Chatterjee 2019	Outcome: Not adverse health effects/injuries	Outcome: Not adverse health effects/injuries	1
Acute e-cig inhalation impacts vascular health: a study in smoking naive subjects	Chatterjee S.; Caporale A.; Tao J.Q.; Guo W.; Johncola A.; Strasser A.A.; Leone F.T.; Langham M.C.; Wehrli F.W.	This study was designed to investigate the acute effects of nonnicotinized e-cigarette (e-cig) aerosol inhalation in nonsmokers both in terms of blood-based markers of inflammation and oxidative stress and evaluate their association with hemodynamic-metabolic MRI parameters quantifying peripheral vascular reactivity, cerebrovascular reactivity, and aortic stiffness. Thirty-one healthy nonsmokers …	2021	American journal of physiology.Heart and circulatory physiology	320	1	H144-H158	http://dx.doi.org/10.1152/ajpheart.00628.2020	5319	8175	Chatterjee 2021	Acute effects	Acute effects	1
Differential Effects of E-Cigarette on Microvascular Endothelial Function, Arterial Stiffness and Oxidative Stress: A Randomized Crossover Trial	Chaumont, Martin; de Becker, Benjamin; Zaher, Wael; Culie, Antoine; Deprez, Guillaume; Melot, Christian; Reye, Florence; Van Antwerpen, Pierre; Delporte, Cedric; Debbas, Nadia; Boudjeltia, Karim Zouaoui; van, de Borne	Propylene glycol and glycerol are electronic cigarettes vehicles allowing liquid vaporization and nicotine transport. The respective effects of these different constituents on the cardiovascular system are unknown. We assessed the differential effects of vehicles (propylene glycol and glycerol) and nicotine on microcirculatory function, arterial stiffness, hemodynamic parameters and oxidative str…	2018	Scientific reports	8	1	10378	https://dx.doi.org/10.1038/s41598-018-28723-0	807	3210	Chaumont 2018	Outcome: Not adverse health effects/injuries	Outcome: Not adverse health effects/injuries	1
High-wattage e-cigarettes induce tissue hypoxia and lower airway injury: A randomized clinical trial	Chaumont M.; Bernard A.; Pochet S.; Melot C.; El, Khattabi C.; Reye F.; Boudjeltia K.Z.; Van, Antwerpen P.; Delporte C.; Borne, Van De		2018	American Journal of Respiratory and Critical Care Medicine	198	1	123-126	http://dx.doi.org/10.1164/rccm.201711-2198LE	802	3215	Chaumont 2018	Outcome: Not adverse health effects/injuries	Outcome: Not adverse health effects/injuries	1
Cardiorespiratory effects of high temperature electronic cigarettes vaping	Chaumont M.; Bernard A.; Pochet S.; El-Khattabi C.; Ulmo J.; Starczewska E.; Reye F.; Zouaoui, Boudjeltia K.; Delporte C.; Debbas N.; Borne, Van De	Objective: The new generation of electronic cigarettes (e-cigarettes) deliver high energy to heat the carriers allowing vaporization process, mainly composed of propylene glycol (PG) and glycerol (GLY). At high temperature, PG and GLY undergo combustion instead of vaporization, and produce volatile carbonyls, which are strong cardiovascular toxicants. The primary study outcome was the impact of v…	2018	Journal of hypertension	36	Journal Article	e117		801	3216	Chaumont 2018	Outcome: Not adverse health effects/injuries	Outcome: Not adverse health effects/injuries	1
High wattage e-cigarette vaping induces arterial hypoxemia and tissue hypoxia in tobacco smokers suffering from coronary artery disease: A RCT	Chaumont M.; Zaher W.; de, Hemptinne Q.; Briki R.; Awada A.; Dolatabadi D.; Bar J.-P.; van de, Borne P.; Debbas N.	Background: Whereas high wattage electronic cigarettes (e-cigarettes) vaping (V) is increasingly popular, its health effects are largely unknown. We tested the hypothesis that pure propylene glycol/glycerol e-liquid vehicles V decreases arterial oxygen partial pressure in heavy tobacco smokers suspected of coronary artery disease. Method(s): After their coronary angiogram, twenty tobacco smokers …	2019	Archives of Cardiovascular Diseases Supplements	11	3	e364	http://dx.doi.org/10.1016/j.acvdsp.2019.05.079	806	3211	Chaumont 2019	Outcome: Not adverse health effects/injuries	Outcome: Not adverse health effects/injuries	1
E-cigarette decreases arterial oxygen tension in smokers with coronary artery disease: A randomized controlled pilot trial	Chaumont M.; Zaher W.; De, Hemptinne Q.; Awada A.; Dolatabadi D.; Bar J.-P.; Briki R.; Borne, Van De; Debbas N.	Background: Whereas high wattage electronic cigarettes (e-cigarettes) vaping (V) is increasingly popular, its health effects are largely unknown. We tested the hypothesis that pure propylene glycol/glycerol e-liquid vehicles V decreases arterial oxygen partial pressure in heavy tobacco smokers suspected of coronary artery disease. Method(s): After their coronary angiogram, twenty tobacco smokers …	2019	Acta Cardiologica	74	Journal Article	56	http://dx.doi.org/10.1080/00015385.2018.1558767	805	3212	Chaumont 2019	Outcome: Not adverse health effects/injuries	Outcome: Not adverse health effects/injuries	1
Fourth generation e-cigarette vaping induces transient lung inflammation and gas exchange disturbances: Results from two randomized clinical trials	Chaumont M.; van de, Borne P.; Bernard A.; Van, Muylem A.; Deprez G.; Ullmo J.; Starczewska E.; Briki R.; de, Hemptinne Q.; Zaher W.; Debbas N.	When heated by an electronic cigarette, propylene glycol and glycerol produce a nicotine-carryingaerosol. This hygroscopic/hyperosmolar aerosol can deposit deep within the lung. Whether these deposits trigger local inflammation and disturb pulmonary gas exchanges is not known. The aim of this study was to assess the acute effects of high-wattage electronic cigarette vaping with or without nicotin…	2019	American Journal of Physiology - Lung Cellular and Molecular Physiology	316	5	L705-L719	http://dx.doi.org/10.1152/ajplung.00492.2018	804	3213	Chaumont 2019	Outcome: Not adverse health effects/injuries	Outcome: Not adverse health effects/injuries	1
Short-term high wattage e-cigarette cessation improves cardiorespiratory outcomes in regular users: A randomized crossover trial	Chaumont M.; El, Channan M.; Bernard A.; Lesage A.; Deprez G.; Van, Muylem A.; Schaefer T.; Faoro V.; Borne, Van De	Objective: Tobacco smoking enhances cardiovascular (CV) risk in hypertensive patients. Whether smoking cessation by means of electronic-cigarette (e-cigarette) is advisable in such patients is unsettled. Propylene glycol (PG) and glycerol (GLY) are e-cigarette vehicles allowing liquid vaporization and nicotine transport. As PG/GLY are small hydrophilic-molecules that quickly cross the lung-epithe…	2019	Journal of hypertension	37	Journal Article	e8-e9		803	3214	Chaumont 2019	Outcome: Not adverse health effects/injuries	Outcome: Not adverse health effects/injuries	1
Symptoms during adolescents' first use of cigarettes and E-cigarettes: A pilot study	Chen M.S.; Hall M.G.; Parada H.; Peebles K.; Brodar K.E.; Brewer N.T.	Symptoms adolescents experience during their first time using a cigarette predict their current use, but little is known regarding the symptoms experienced during first e-cigarette use. We conducted a pilot study to understand the symptoms adolescents experience when they first tried cigarettes and e-cigarettes and the associations between these symptoms and current use. Participants were 41 adol…	2017	International Journal of Environmental Research and Public Health	14	10	1260	http://dx.doi.org/10.3390/ijerph14101260	819	3198	Chen 2017	Outcome: Not adverse health effects/injuries	Outcome: Not adverse health effects/injuries	1
Immunological and pathological effects of electronic cigarettes	Chen I.-L.; Todd I.; Fairclough L.C.	Electronic cigarettes (E-cigarettes) are considered a preferable alternative to conventional cigarettes due to the lack of combustion and the absence of tobacco-specific toxicants. E-cigarettes have rapidly gained in popularity in recent years amongst both existing smokers and previous non-smokers. However, a growing literature demonstrates that E-cigarettes are not as safe as generally believed.…	2019	Basic and Clinical Pharmacology and Toxicology	125	3	237-252	http://dx.doi.org/10.1111/bcpt.13225	814	3203	Chen 2019	A systematic review/review paper/ meta-analysis/	Not a systematic review/meta-analysis	1
Electronic cigarette explosion: Case report of an emerging cause of orofacial trauma	Chi A.C.; Neville B.W.; Ravenel M.	Electronic cigarettes are a type of electronic nicotine delivery system. In the United States, electronic cigarettes have surged in popularity since their introduction to the market in 2007. Health and safety concerns primarily have focused on e-liquid/aerosol composition and whether these devices represent a gateway versus lower risk alternative to conventional cigarettes. Furthermore, recent in…	2018	Trauma (United Kingdom)	20	1	62-67	http://dx.doi.org/10.1177/1460408616674234	843	3101	Chi 2018	Case study/series	Case study/series	1
Pediatric sarcoidosis: A review with emphasis on early onset and high-risk sarcoidosis and diagnostic challenges	Chiu B.; Chan J.; Das S.; Alshamma Z.; Sergi C.	Sarcoidosis is a non-necrotizing granulomatous inflammatory syndrome with multisystemic manifestations. We performed a systematic review of sarcoidosis in the pediatric population with particular emphases on early onset sarcoidosis, high-risk sarcoidosis, and newly reported or unusual sarcoid-related diseases. Blau Syndrome and early onset sarcoidosis/ BS-EOS are seen in children younger than fiv…	2019	Diagnostics	9	4	60	http://dx.doi.org/10.3390/diagnostics9040160	5376	7710	Chiu 2019	A systematic review/review paper/ meta-analysis/	A systematic review/meta-analysis	1
Adolescent Weight and Electronic Vapor Product Use: Comparing BMI-Based With Perceived Weight Status	Cho B.-Y.; Seo D.-C.; Lin H.-C.; Lohrmann D.K.; Chomistek A.K.; Hendricks P.S.; Timsina L.	Introduction: This study examined the associations of BMI-based and perceived body weight status with electronic vapor product use, cigarette smoking, and dual use among U.S. adolescents. Method(s): A cross-sectional analysis was conducted in 2017 on data from 15,129 adolescents in the National Youth Risk Behavior Survey, 2015. Multiple logistic regression analyses were used to examine the associ…	2018	American Journal of Preventive Medicine	55	4	541-550	http://dx.doi.org/10.1016/j.amepre.2018.05.010	850	3094	Cho 2018	Outcome	Metabolic Health		Metabolic Health
Electronic cigarette exposures reported to the British Columbia Drug and Poison Information Centre: an observational case series	Choi, Alex; Le, Megan; Rahim, Tissa; Rose, Caren; Kosatsky, Tom	BACKGROUND: Electronic nicotine delivery systems (ENDSs), including electronic cigarettes (e-cigarettes), are rapidly gaining popularity. The aim of this study was to use poison centre data to describe epidemiological trends in ENDS-related exposures., METHODS: We conducted an observational case series study using records containing both coded fields and free-text narratives from the British Colu…	2019	CMAJ open	7	3	E462-E471	https://dx.doi.org/10.9778/cmajo.20180203	863	3081	Choi 2019	Outcome	Injuries/poisonings		Injuries/poisonings
Current smoking habits in British IBD patients in the age of e-cigarettes	Chong C.; Rahman A.; Loonat K.; Sagar R.C.; Selinger C.P.	Smoking has a detrimental effect on Crohn's disease (CD) while data on ulcerative colitis (UC) are conflicting. Smoking habits have changed dramatically in the UK due to a public smoking ban and the advent of e-cigarettes. We describe current smoking rates in patients with inflammatory bowel disease (IBD) and any effects on disease course. Methods Self-reported smoking status was elicited in outp…	2019	BMJ Open Gastroenterology	6	1	e000309	http://dx.doi.org/10.1136/bmjgast-2019-000309	864	3080	Chong 2019	Outcome: Not adverse health effects/injuries	Outcome: Not adverse health effects/injuries	1
Estimating the Population Attributable Fraction of Asthma Due to Electronic Cigarette Use and Other Risk Factors Using Kentucky Behavioral Risk Factor Survey Data, 2016-2017	Christian, W. J.; Walker, Courtney J.	Introduction: Electronic nicotine delivery systems ENDS have become popular in the United States among both new users of nicotine and those seeking less harmful alternatives to traditional cigarettes. Users often perceive ENDS as being less harmful than traditional cigarettes. This study investigated the relationship between use of ENDS and asthma in a representative sample of adults. Methods: Fo…	2021	Substance use & misuse		Journal Article	2022-01-06	https://dx.doi.org/10.1080/10826084.2020.1868002	5395	7691	Christian 2021	Respiratory outcome	Respiratory outcome	1	Respiratory
Novel tobacco products including electronic cigarette and heated tobacco products increase risk of allergic rhinitis and asthma in adolescents: Analysis of Korean youth survey	Chung S.J.; Kim B.-K.; Oh J.H.; Shim J.-S.; Chang Y.-S.; Cho S.-H.; Yang M.-S.	Background: The effect of novel tobacco products, such as electronic cigarettes (EC) and heated tobacco products (HTP), on allergic rhinitis (AR) and asthma is not well known. Objective(s): To evaluate the health effect of novel tobacco products on asthma and AR. Method(s): This study was conducted using large survey data on Korean middle and high school students. The relationship between current…	2020	Allergy: European Journal of Allergy and Clinical Immunology	75	7	1640-1648	http://dx.doi.org/10.1111/all.14212	5410	7595	Chung 2020	Respiratory outcome	Respiratory outcome	1	Respiratory and Immune
Lung function and respiratory symptoms in a randomized smoking cessation trial of electronic cigarettes	Cibella F.; Campagna D.; Caponnetto P.; Amaradio M.D.; Caruso M.; Russo C.; Cockcroft D.W.; Polosa R.	Quitting smoking is the most important step smokers can take to improve their health. Nonetheless, there is little information on long-term improvements in lung function and/or respiratory symptoms after smoking cessation. Here we illustrate long-term changes in spirometric indices as well as in respiratory symptoms in smokers invited to quit or reduce their cigarette consumption by switching to …	2016	Clinical science	130	21	1929-1937	http://dx.doi.org/10.1042/cs20160268	885	3059	Cibella 2016	Publication date	Publication date	1
Influence of electronic cigarettes on selected antibacterial properties of saliva	Cichonska D.; Kusiak A.; Kochanska B.; Ochocinska J.; Swietlik D.	The aim of this study was to estimate changes in selected physicochemical properties of saliva collected from users of electronic cigarettes. Method(s): The study population consisted of 120 patients (40 users of electronic cigarettes, 40 smokers of traditional cigarettes and 40 non-smokers). Laboratory tests included verification of saliva amount of lysozyme, lactoferrin and IgA. Result(s): Amon…	2019	International Journal of Environmental Research and Public Health	16	22	4433	http://dx.doi.org/10.3390/ijerph16224433	5416	7589	Cichonska 2019	Included	Included	0	Immune
A pilot study to examine the acceptability and health effects of electronic cigarettes in HIV-positive smokers	Cioe P.A.; Mercurio A.N.; Lechner W.; Costantino C.C.; Tidey J.W.; Eissenberg T.; Kahler C.W.	Introduction: Some HIV-positive smokers report ambivalence about quitting. Switching to electronic cigarettes (ECs) may be a viable option to reduce the negative health effects for smokers who are unable or unwilling to quit smoking combustible cigarettes (CCs). This study examined the acceptability and health-related effects of ECs in HIV-positive smokers who were not seeking smoking cessation t…	2020	Drug and alcohol dependence	206	Journal Article	107678	http://dx.doi.org/10.1016/j.drugalcdep.2019.107678	5417	7588	Cioe 2020	No comparison group	No comparison group	1
Electronic Delivery (Vaping) Of Cannabis And Nicotine	Civiletto, Cody W.; Aslam, Sunny; Hutchison, Julia	One of the latest public health controversies has centered around the introduction and the rising popularity of electronic nicotine delivery systems. These devices most commonly called e-cigarettes or vaporizers, aerosolize various combinations of glycerol, propylene glycol, flavorings, nicotine, or cannabis to be inhaled by consumers. The marketing strategy for e-cigarettes is as a "healthier" a…	2019			Journal Article			890	3053	Civiletto 2019	A systematic review/review paper/ meta-analysis/	Not a systematic review/meta-analysis	1
Electronic Cigarettes: Their Constituents and Potential Links to Asthma	Clapp P.W.; Jaspers I.	Purpose of Review: Vaping is gaining popularity in the USA, particularly among teens and young adults. While e-cigs are commonly represented as safer alternatives to tobacco cigarettes, little is known regarding the health effects of their short- or long-term use, especially in individuals with pre-existing respiratory diseases such as asthma. Flavored e-cig liquids (e-liquids) and e-cig aerosols…	2017	Current Allergy and Asthma Reports	17	11	79	http://dx.doi.org/10.1007/s11882-017-0747-5	894	3049	Clapp 2017	A systematic review/review paper/ meta-analysis/	Not a systematic review/meta-analysis	1
Use of electronic nicotine delivery systems by pregnant women II: Hair biomarkers for exposures to nicotine and tobacco-specific nitrosamines	Clemens M.M.; Cardenas V.M.; Fischbach L.A.; Cen R.; Siegel E.R.; Eswaran H.; Ekanem U.S.; Policherla A.; Moody H.L.; Magann E.F.; Boysen G.	INTRODUCTION Public awareness of electronic nicotine delivery systems (ENDS) has increased over time, and the perception that ENDS offer a safer alternative to cigarettes may lead some pregnant women to use them to reduce cigarette smoking during pregnancy. No previous studies have used metabolite levels in hair to measure nicotine exposure for ENDS users during pregnancy. We aimed to measure and…	2019	Tobacco Induced Diseases	17	Journal Article	50	http://dx.doi.org/10.18332/tid/105387	896	3047	Clemens 2019	Outcome	Maternal/Pregnancy outcomes		Maternal/Pregnancy outcomes
Effects of e-cigarette and iqos on the cytologic and functional features of the nasal mucosa	Clemenzi V.; Pagliuca G.; Stolfa A.; Martellucci S.; Santarsiero S.; Gallo A.	Objectives: In the past decade, newer smoking device technologies have been introduced across the globe. Electronic nonnicotine delivery systems (electronic cigarettes, or e-cigarettes) heat a solution to create vapor, whereas the heatnot- burn (HNBs) tobacco products, branded as IQOS, generate heat that increases the temperature of the tobacco plug to produce an aerosol, which is inhaled by smok…	2020	Otolaryngology - Head and Neck Surgery	163	1	P137	http://dx.doi.org/10.1177/0194599820934780	5427	7578	Clemenzi 2020	Only Abstract is published	Only Abstract is published	1
Tobacco-Use Behavior and Toxicant Exposure Among Current Dual Users of Electronic Cigarettes and Tobacco Cigarettes	Cobb C.O.; Lester R.C.; Rudy A.K.; Hoetger C.; Scott M.; Austin M.; Montpetit A.; Lipato T.; Graham A.L.; Barnes A.J.; Eissenberg T.	Electronic cigarette (e-cigarette) use continues to grow with most users reporting concurrent cigarette smoking, but few studies have focused on tobacco use and toxicant exposure among naturalistic dual-using populations. This controlled clinical laboratory study examined how dual versus exclusive use of e-cigarettes and cigarettes and no tobacco/nicotine affected behavioral, physiological, and s…	2020	Experimental and clinical psychopharmacology		Journal Article		http://dx.doi.org/10.1037/pha0000417	5431	7574	Cobb 2020	Outcome: Not adverse health effects/injuries	Outcome: Not adverse health effects/injuries	1
Epidemiology and Demographics of the Head and Neck Cancer Population	Cohen N.; Fedewa S.; Chen A.Y.	Head and neck malignancies comprise a heterogeneous group of malignancies that cause significant morbidity to those affected. These malignancies are associated with specific risk factors and exposures, some of which impact prognosis. The most common risk factors for developing head and neck cancers are tobacco and alcohol use. Marijuana and e-cigarettes, occupational exposures, and use of topical…	2018	Oral and maxillofacial surgery clinics of North America	30	4	381-395	http://dx.doi.org/10.1016/j.coms.2018.06.001	901	3042	Cohen 2018	A systematic review/review paper/ meta-analysis/	Not a systematic review/meta-analysis	1
Pharmacological interventions for promoting smoking cessation during pregnancy	Coleman T.; Chamberlain C.; Davey M.-A.; Cooper S.E.; Leonardi-Bee J.	Background: Smoking in pregnancy is a public health problem. When used by non-pregnant smokers, pharmacotherapies (nicotine replacement therapy (NRT), bupropion and varenicline) are effective for smoking cessation, however, their efficacy and safety in pregnancy remains unknown. Electronic Nicotine Delivery Systems (ENDS), or e-cigarettes, are becoming widely used but their efficacy and safety wh…	2015	Cochrane Database of Systematic Reviews	2015	12	CD010078	http://dx.doi.org/10.1002/14651858.CD010078.pub2	913	3030	Coleman 2015	A systematic review/review paper/ meta-analysis/	A systematic review/meta-analysis	1
Electronic Cigarettes: Exposure and Use Among Pediatric Populations	Collaco J.M.; McGrath-Morrow S.A.	As an emerging inhalational exposure, electronic cigarettes (e-cigarettes) have rapidly gained public awareness with increasing use among adolescents and adults, leading to increased primary use by adolescents and increased secondhand exposure to emissions in infants, children, and adolescents. Although the long-term health risks for primary use and secondhand emission exposure are unknown, limit…	2018	Journal of aerosol medicine and pulmonary drug delivery	31	2	71-77	http://dx.doi.org/10.1089/jamp.2017.1418	914	3029	Collaco 2018	A systematic review/review paper/ meta-analysis/	Not a systematic review/meta-analysis	1
Cardiovascular injury induced by tobacco products: Assessment of risk factors and biomarkers of harm. A Tobacco Centers of Regulatory Science compilation	Conklin D.J.; Schick S.; Blaha M.J.; Carll A.; DeFilippis A.; Ganz P.; Hall M.E.; Hamburg N.; O'Toole T.; Reynolds L.; Srivastava S.; Bhatnagar A.	Although substantial evidence shows that smoking is positively and robustly associated with cardiovascular disease (CVD), the CVD risk associated with the use of new and emerging tobacco products, such as electronic cigarettes, hookah, and heat-not-burn products, remains unclear. This uncertainty stems from lack of knowledge on how the use of these products affects cardiovascular health. Cardiova…	2019	American Journal of Physiology - Heart and Circulatory Physiology	316	4	H801-H827	http://dx.doi.org/10.1152/ajpheart.00591.2018	932	3011	Conklin 2019	A systematic review/review paper/ meta-analysis/	Not a systematic review/meta-analysis	1
Effects of smoking electronic cigarettes on pulmonary function and environmental parameters	Coppeta L.; Magrini A.; Pietroiusti A.; Perrone S.; Grana M.	Objectives: Our study aims to evaluate whether the active use of the electronic cigarette (e-cig) can determine adverse effects on the respiratory function of healthy workers and whether potentially dangerous pollutants are released in the air. Method(s): Thirty healthy workers (seventeen men and thirteen women, age range 27-37) were included in the study. Immediately before and after a 5-minute …	2018	Open Public Health Journal	11	1	360-368	http://dx.doi.org/10.2174/1874944501811010360	952	2991	Coppeta 2018	Outcome: Not adverse health effects/injuries	Outcome: Not adverse health effects/injuries	1
Gene Expression Alterations in the Bronchial Epithelium of Electronic Cigarette Users	Corbett S.E.; Nitzberg M.; Moses E.; Kleerup E.; Wang T.; Perdomo C.; Liu G.; Zhang S.; Liu H.; Elashoff D.A.; Brooks D.R.; O'Connor G.T.; Dubinett S.M.; Spira A.; Lenburg M.E.	BACKGROUND: While electronic cigarette (ECIG) use has increased in the United States, their potential health effects remain uncertain. Understanding the effects of tobacco cigarette (TCIG) smoke on bronchial airway epithelial gene-expression have previously provided insights into tobacco-related disease pathogenesis. Identifying the impact of ECIGs on airway gene-expression could provide insights…	2019	Chest		Journal Article		http://dx.doi.org/10.1016/j.chest.2019.05.022	953	2990	Corbett 2019	Respiratory outcome	Respiratory outcome	1	Respiratory
Gene Expression Alterations in the Bronchial Epithelium of e-Cigarette Users	Corbett S.E.; Nitzberg M.; Moses E.; Kleerup E.; Wang T.; Perdomo C.; Liu G.; Xiao X.; Liu H.; Elashoff D.A.; Brooks D.R.; O'Connor G.T.; Dubinett S.M.; Spira A.; Lenburg M.E.	Background: Although e-cigarette (ECIG) use has increased in the United States, their potential health effects remain uncertain. Understanding the effects of tobacco cigarette (TCIG) smoke on bronchial airway epithelial gene expression have previously provided insights into tobacco-related disease pathogenesis. Identifying the impact of ECIGs on airway gene expression could provide insights into …	2019	Chest	156	4	764-773	http://dx.doi.org/10.1016/j.chest.2019.05.022	5466	7539	Corbett 2019	Outcome	Genetics	0	Genetics
Electronic nicotine delivery system (ENDS) battery-related burns presenting to US emergency departments, 2016	Corey C.G.; Chang J.T.; Rostron B.L.	Background: Currently, an estimated 7.9 million US adults use electronic nicotine delivery systems (ENDS). Although published reports have identified fires and explosions related to use of ENDS since 2009, these reports do not provide national estimates of burn injuries associated with ENDS batteries in the US. Findings: We analyzed nationally representative data provided in the National Electron…	2018	Injury Epidemiology	5	1	4	http://dx.doi.org/10.1186/s40621-018-0135-1	954	2989	Corey 2018	Outcome	Injuries/poisonings	0	Injuries/poisonings
People smoke for nicotine, but lose sexual and reproductive health for tar: a narrative review on the effect of cigarette smoking on male sexuality and reproduction	Corona G.; Sansone A.; Pallotti F.; Ferlin A.; Pivonello R.; Isidori A.M.; Maggi M.; Jannini E.A.	Purpose: To systematically review the impact of smoking habits on cardiovascular (CV) as well as on male sexual and reproductive function and to provide updated evidence on the role of electronic cigarettes (e-Cig) on the same topics. Method(s): A comprehensive Medline, Embase, and Cochrane search was performed including the following words: smoking, CV system, CV risk, erectile dysfunction (ED),…	2020	Journal of endocrinological investigation	43	10	1391-1408	http://dx.doi.org/10.1007/s40618-020-01257-x	5474	7531	Corona 2020	A systematic review/review paper/ meta-analysis/	A systematic review/meta-analysis	1
Hispanics/Latinos' Cigarette and E-cigarette Use: Behavioral and Self-rated Health	Correa-Fernandez V.; Tavakoli N.; Motsenbocker M.; Kim H.	Objectives: In this paper, we examine if serious psychological distress (SPD), binge drinking, and self-rated health predict dual-use of tobacco cigarette and e-cigarette compared with no use or the use of only one product among Hispanics/Latinos (H/L). By increasing our understanding of determinants of dual-use, we can identify the most vulnerable groups and intervention targets. Method(s): We u…	2021	American Journal of Health Behavior	45	1	95-110	http://dx.doi.org/10.5993/AJHB.45.1.8	5477	7528	Correa-Fernandez 2021	Outcome: Not adverse health effects/injuries	Outcome: Not adverse health effects/injuries	1
Vascular Effects of a Single Bout of Electronic Cigarette Use	Cossio, Ramon; Cerra, Zachary A.; Tanaka, Hirofumi	Electronic cigarettes (EC) are commonly marketed as a safe alternative to traditional cigarettes (TC), but recent studies have observed adverse effects on vascular functions from EC vapors similar to those observed from TC. Currently, it is not clear if differing levels of nicotine and compounds from heating in e-cigarettes influence vascular functions. Sixteen young, apparently healthy tobacco-p…	2019	Clinical and experimental pharmacology & physiology		Journal Article		https://dx.doi.org/10.1111/1440-1681.13180	960	2983	Cossio 2019	Outcome: Not adverse health effects/injuries	Outcome: Not adverse health effects/injuries	1
Cannabis Consumption in People Living with HIV: Reasons for Use, Secondary Effects, and Opportunities for Health Education	Costiniuk C.T.; Saneei Z.; Salahuddin S.; Cox J.; Routy J.-P.; Rueda S.; Abdallah S.J.; Jensen D.; Lebouche B.; Brouillette M.-J.; Klein M.; Szabo J.; Frenette C.; Giannakis A.; Jenabian M.-A.	Introduction: Rates of cannabis consumption range from 40% to 74% among people living with HIV (PLWH). Little is known about the reasons for cannabis use, related modes of administration, effectiveness for symptom relief, or undesirable effects in the modern antiretroviral therapy (ART) era. Our aim was to conduct an exploratory study to identify potential areas for further evaluation and interve…	2019	Cannabis and Cannabinoid Research	4	3	204-213	http://dx.doi.org/10.1089/can.2018.0068	5484	7521	Costiniuk 2019	Exposure: Not e-cigarettes/vaping	Exposure: Not e-cigarettes/vaping	1
The changing tobacco landscape: What dental professionals need to know	Couch E.T.; Chaffee B.W.; Gansky S.A.; Walsh M.M.	PRACTICAL IMPLICATIONS: It is essential that dental professionals are knowledgeable about tobacco products and are able to answer patients' questions and provide them with evidence-based tobacco-related counseling. This information may prevent patients from initiating use or help reduce or cease use to avoid immediate and long-term adverse health effects, including nicotine addiction, oral and sy…	2016	Journal of the American Dental Association (1939)	147	7	561-569	http://dx.doi.org/10.1016/j.adaj.2016.01.008	962	2981	Couch 2016	A systematic review/review paper/ meta-analysis/	Not a systematic review/meta-analysis	1
Effect of electronic cigarette smoking on blood pressure in hypertensive patients. Evaluation by non-invasive continuous ambulatory blood pressure measurement	Crippa G.; Bergonzi M.; Bravi E.; Balordi V.; Cassi A.	Objective: The electronic cigarettes (EC) is a device that heats a liquid containing nicotine and fl avors into an aerosol for inhalation. There is some evidence from controlled trials that electronic cigarette (EC) may help to stop smoking long-term. However, a large proportion of smokers who successfully quit cigarette smoking continue to use EC for unlimited time, switching from an addiction t…	2018	Journal of hypertension	36	Journal Article	e4		980	2963	Crippa 2018	Outcome: Not adverse health effects/injuries	Outcome: Not adverse health effects/injuries	1
Electronic cigarette acutely increases blood pressure in hypertensive patients. Evaluation by non-invasive continuous (beat-to-beat) blood pressure monitoring	Crippa G.; Balordi V.; Bravi E.; Fontana M.	Objectives: There are evidences showing that nicotine replacement by electronic cigarettes (ECs), may help to stop smoking long-term. However, a high proportions of smokers who quit cigarette smoking continue to use ECs long-term, switching from an addiction to an other. The vascular effect of ECs containing nicotine is very similar to that of conventional cigarettes with a negative acute effect …	2018	Journal of hypertension	36	Journal Article	e168	http://dx.doi.org/10.1097/01.hjh.0000548683.59646.06	979	2964	Crippa 2018	Outcome: Not adverse health effects/injuries	Outcome: Not adverse health effects/injuries	1
Injury pattern from electronic cigarettes (e-Cigs): A multicenter experience	Culnan D.M.; Mullins F.; Mir H.; Lineaweaver W.C.; Van, Vliet M.; Hershman J.; Brandigi C.; Pulikkottil B.; Fagan S.P.	Introduction: Electronic cigarettes (e-Cigs) are an increasingly common etiology of burn injury. These injuries occur from battery explosions with flame, overpressure blast injuries, and chemical injuries. We present our multicenter 17-month experience with these injuries. Method(s): All burns evaluated in our burn centers from September 1, 2016 to January 31, 2018 were retrospectively analyzed. …	2019	Journal of Burn Care and Research	40	Journal Article	S143	http://dx.doi.org/10.1093/jbcr/irz013.245	991	2952	Culnan 2019	Only Abstract is published	Only Abstract is published	1
Demographic and Behavioral Risk Factors for Oral Cancer among Florida Residents	Curtis, Denice C.; Eckhart, Scott C.; Morrow, Amanda C.; Sikes, Laura C.; Mridha, Tasnim	Objectives: Almost 29,000 new cases and approximately 7,500 deaths are directly attributable to oral cancer in the United States. Understanding the impact of specific behavioral and demographic characteristics on oral cancer is crucial to being able to promote early diagnoses through oral cancer screening. This study hypothesized that selected factors would be predictive of the incidence of oral …	2020	Journal of International Society of Preventive & Community Dentistry	10	3	255-261	https://dx.doi.org/10.4103/jispcd.JISPCD_39_20	5522	7483	Curtis 2020	Exposure: Not e-cigarettes/vaping	Exposure: Not e-cigarettes/vaping	1
Biomarkers of Exposure Among "Dual Users" of Tobacco Cigarettes and Electronic Cigarettes in Canada	Czoli C.D.; Fong G.T.; Goniewicz M.L.; Hammond D.	INTRODUCTION: "Dual use" refers to the concurrent use of tobacco cigarettes (smoking) and electronic cigarettes (e-cigarettes; vaping). Although dual use is common among e-cigarette users, there is little evidence regarding biomarkers of exposure among dual users and how these change under different conditions of product use. METHOD(S): A nonblinded within-subjects crossover experiment was conduc…	2019	Nicotine & tobacco research : official journal of the Society for Research on Nicotine and Tobacco	21	9	1259-1266	http://dx.doi.org/10.1093/ntr/nty174	1006	3467	Czoli 2019	Outcome: Not adverse health effects/injuries	Outcome: Not adverse health effects/injuries	1
Symptoms reported by electronic-cigarettes users in social media	Dagli E.; Elbek O.; Sonmez U.P.; Giiner M.; Evrengil E.; Yildiz F.; Gezer T.	Aim: Electronic-cigarettes (e-cigarette) are not legally sold in Turkey. However, illegal internet websites market various products and social media forums facilitate the use. Fearing the implications, only few users apply to national health system regarding their health issues and choose to search for advice in social media. The aim of this study was to investigate the frequency of symptoms rela…	2017	European Respiratory Journal	50	Journal Article		http://dx.doi.org/10.1183/1393003.congress-2017.PA4489	1014	3459	Dagli 2017	Only Abstract is published	Only Abstract is published	1
A Longitudinal Study of Exposure to Tobacco-Related Toxicants and Subsequent Respiratory Symptoms Among U.S. Adults with Varying E-cigarette Use Status	Dai H.; Khan A.S.	BACKGROUND: The link between e-cigarette use and subsequent development of respiratory diseases remains an open question. AIMS AND METHODS: A subset of a probability sample of U.S. adults from the Population Assessment of Tobacco and Health Study Waves 1 and 2 were selected for biospecimen analysis (n = 4614). Subjects were divided into three mutually exclusive groups at baseline: nonusers (n = 2…	2020	Nicotine & tobacco research : official journal of the Society for Research on Nicotine and Tobacco	22	1	S61-S69	http://dx.doi.org/10.1093/ntr/ntaa180	5545	7460	Dai 2020	Included	Included	0	Respiratory
Smoking, vaping and cardiovascular risk : an update	Dalkou S.; Clair C.		2017	Revue medicale suisse	13	566	1186-1190		1030	3443	Dalkou 2017	Language: Not written in English or French	Language: Not written in English or French	1
E-cigarettes and Atherosclerotic Cardiovascular Disease: What Clinicians and Researchers Need to Know	Darville A.; Hahn E.J.	Purpose of Review: Electronic cigarettes, commonly known as electronic nicotine delivery systems (ENDS), e-cigarettes, or vapes, are growing in use and popularity. E-cigarettes are not one distinct type of product. These devices have evolved from the initial "cigarette-alike" designs to larger tank-style devices and most recently, smaller "mod-pods" that can be easily hidden. E-cigarettes can del…	2019	Current atherosclerosis reports	21	5	15	http://dx.doi.org/10.1007/s11883-019-0777-7	1038	3435	Darville 2019	A systematic review/review paper/ meta-analysis/	Not a systematic review/meta-analysis	1
Lessons from systematic analysis of sceintific publications on heated tobacco	Dautzenberg B.; Dautzenberg M.-D.	Methods: We conducted a Medline request heat-not-burn, heated tobacco, tobacco, Iqos, Ploom and Glo from 2008 to 2018. Result(s): Among 100 articles recovered, 49 are from PMI, 14 from BAT, 4 from JTI and 4 from RJR (the 4 major tobacco companies); 24 are independents and 3 are involving both PMI and academics; So tobacco industry (TI) is involved in 76% of articles. 37 articles focus on composit…	2018	European Respiratory Journal	52	Journal Article		http://dx.doi.org/10.1183/13993003.congress-2018.PA1730	1043	3430	Dautzenberg 2018	A systematic review/review paper/ meta-analysis/	Not a systematic review/meta-analysis	1
[Systematic analysis of the scientific literature on heated tobacco]	Dautzenberg, B.; Dautzenberg, M-D	INTRODUCTION: The tobacco industry (TI) reports that heated tobacco reduces risk of tobacco use and will replace cigarettes. An analysis of the scientific literature was conducted in order to enlighten professionals and decision-makers., METHOD: After a Medline query in February 2018, a systematic analysis was conducted., RESULTS: Of the 100 papers published in 2008-2018, 75 have authors affiliat…	2019	Revue des maladies respiratoires	36	1	82-103	https://dx.doi.org/10.1016/j.rmr.2018.10.010	1044	3429	Dautzenberg 2019	Outcome: Not adverse health effects/injuries	Outcome: Not adverse health effects/injuries	1
Outbreak of Electronic-Cigarette-Associated Acute Lipoid Pneumonia - North Carolina, July-August 2019	Davidson K.; Brancato A.; Heetderks P.; Mansour W.; Matheis E.; Nario M.; Rajagopalan S.; Underhill B.; Wininger J.; Fox D.	On September 6, 2019, this report was posted as an MMWR Early Release on the MMWR website (https://www.cdc.gov/mmwr). Electronic cigarettes (e-cigarettes) produce an aerosol by heating a liquid that usually contains nicotine, flavorings, and other chemicals that users inhale, a behavior commonly referred to as "vaping." E-cigarettes can also be used to deliver marijuana and other drugs. In recent…	2019	MMWR.Morbidity and mortality weekly report	68	36	784-786	http://dx.doi.org/10.15585/mmwr.mm6836e1	1046	3427	Davidson 2019	Case study/series	Case study/series	1
Electronic cigarettes impair human coronary endothelial function	Davoren K.; Rashid M.; Nafeh F.; Moy N.; Elashoff R.; Lindner J.; Victor R.G.	Electronic (e-) cigarettes are claimed?but unproven?to be less harmful than standard tobacco cigarettes, which are well known to impair coronary endothelial function and constitute a major cardiovascular risk factor. To determine whether e-cigarettes cause impairment in human coronary endothelial function, we compared effects of tobacco cigarette smoking and e-cigarette use to blunt the normal in…	2018	FASEB Journal	32	1			1053	3420	Davoren 2018	Only Abstract is published	Only Abstract is published	1
Gastrointestinal upset: Could E-cigarettes be the cause?	Debnath D.; Singh P.; Vanjarapu J.M.R.; Wert Y.; Shrimanker I.; Goel S.; Nookala V.; Cheriyath P.	INTRODUCTION: In the United States, use of electronic cigarette (EC) has seen an exponential rise with 12.6% of adults using an EC at least once in their lifetime, with use differing by age, sex, and race. The level of nicotine exposure with EC is highly variable with its liquids containing 14.8 to 87.2 mg/ml of nicotine. Its use has been documented to be associated with adverse effects on the re…	2019	American Journal of Gastroenterology	114	Journal Article	S1621	http://dx.doi.org/10.14309/01.ajg.0000601512.93240.1d	5593	7422	Debnath 2019	Only Abstract is published	Only Abstract is published	1
Profiling the acute effects of modified risk products: Evidence from the sur-vapes cluster study	Dei Giudici A.; Frati G.; Carnevale R.; Zoccai G.B.; Sciarretta S.; Versaci F.	Introduction. Modified risk products (MRP) are promoted as a safer alternative to traditional combustion cigarettes (TCC) in chronic smokers. Evidence for their lower hazardous profile is building, despite several controversies. Yet, it is unclear whether individual responses to MRP differ among consumers. We hypothesized that different clusters of subjects exist in terms of acute effects of MRP.…	2019	Giornale italiano di cardiologia	20	12	45S		5598	7417	DeiGiudici 2019	Language: Not written in English or French	Language: Not written in English or French	1
Urinary biomarkers of exposure to volatile organic compounds from the population assessment of tobacco and health study wave 1 (2013-2014)	De Jesus V.R.; Bhandari D.; Zhang L.; Reese C.; Capella K.; Tevis D.; Zhu W.; Del Valle-Pinero A.Y.; Lagaud G.; Chang J.T.; van Bemmel D.; Kimmel H.L.; Sharma E.; Goniewicz M.L.; Hyland A.; Blount B.C.	Volatile organic compounds (VOCs) are ubiquitous in the environment. In the United States (U.S.), tobacco smoke is the major non-occupational source of exposure to many harmful VOCs. Exposure to VOCs can be assessed by measuring their urinary metabolites (VOCMs). The Population Assessment of Tobacco and Health (PATH) Study is a U.S. national longitudinal study of tobacco use in the adult and yout…	2020	International Journal of Environmental Research and Public Health	17	15	2022-01-12	http://dx.doi.org/10.3390/ijerph17155408	5585	7910	DeJesus 2020	Outcome: Not adverse health effects/injuries	Outcome: Not adverse health effects/injuries	1
Sudden sensorineural hearing loss associated with electronic cigarette liquid: The first case in the literature	Demir, Emine; Topal, Sevgi	Pediatric sudden sensorineural hearing loss (SSNHL) is a quite rare otologic emergency. Etiology of SSNHL isn't enough clear. Electronic cigarette (EC) is a device that uses increasingly and it contain liquid which keep nicotin and various chemicals. This liquid can be ingested mistakenly by children and various side effects may develop. But hearing loss wasn't reported before as a side effect. W…	2018	International journal of pediatric otorhinolaryngology	114	Journal Article	26-28	https://dx.doi.org/10.1016/j.ijporl.2018.08.019	1081	2936	Demir 2018	Case study/series	Case study/series	1
Acute effects of electronic cigarette smoking on ventricular repolarization in adults	Demir V.; Hidayet S.; Turan Y.; Ede H.		2020	African Health Sciences	20	4	1793-1799	https://dx.doi.org/10.4314/ahs.v20i4.33	5606	7409	Demir 2020	Acute effects	Acute effects
Is e-Cigarette Vaping a New Clinical Challenge to Wound Healing?	Desai S.C.		2019	JAMA facial plastic surgery	21	1	2022-10-11	http://dx.doi.org/10.1001/jamafacial.2018.1280	1085	2932	Desai 2019	Commentary/Editorial without new evidence	Commentary/Editorial without new evidence	1
Patterns of e-cigarette use, biochemically verified smoking status and self-reported changes in health status of a random sample of vapeshops customers in Greece	Diamantopoulou, Eleni; Barbouni, Anastasia; Merakou, Kyriakoula; Lagiou, Areti; Farsalinos, Konstantinos	To understand the population impact of e-cigarettes, it is important to examine the profile of e-cigarette users. The purpose was to examine the characteristics, patterns of e-cigarette use and smoking status of a random sample of vapeshops customers in Greece. Fourteen vapeshops were randomly selected in the region of Athens. Every third customer buying products for personal use was recruited by…	2019	Internal and emergency medicine	14	6	843-851	https://dx.doi.org/10.1007/s11739-018-02011-1	1098	2918	Diamantopoulou 2019	Included	Included	0	General health/ Sensory/Respiratory /Cognitive complaints/Sleep
Effect of tobacco and electronic cigarette use on cough reflex sensitivity	Dicpinigaitis P.V.	Multiple previous studies have shown that otherwise healthy tobacco cigarette smokers have suppressed cough reflex sensitivity compared with nonsmokers and furthermore, that smoking cessation, even after years of tobacco use, leads to prompt enhancement of cough reflex sensitivity. Thus, cough reflex sensitivity is demonstrated to be a dynamic phenomenon, responding to the presence or absence of …	2017	Pulmonary Pharmacology and Therapeutics	47	Journal Article	45-48	http://dx.doi.org/10.1016/j.pupt.2017.01.013	1101	2915	Dicpinigaitis 2017	A systematic review/review paper/ meta-analysis/	Not a systematic review/meta-analysis	1
Acute detrimental effects of e-cigarette and tobacco cigarette smoking on blood pressure and sympathetic nerve activity in healthy subjects	Dimitriadis K.; TsioufiS K.; Konstantinidis D.; Kalos T.; Fragoulis C.; Konstantinou K.; Mantzouranis M.; Vogiatzakis N.; Tousoulis D.	Objective: This study aimed to assess the acute effects of tobacco cigarettes, ecigarettes and sham smoking on blood pressure and sympathetic nervous system in healthy subjects. Design and method: We studied 10 normotensive male habitual smokers (mean age 33 years, body mass index: 24.1 kg/m2, office blood pressure = 117/72 mmHg) free of cardiovascular disease. The study design was randomized and…	2018	Journal of hypertension	36	Journal Article	e245		1104	2912	Dimitriadis 2018	Outcome: Not adverse health effects/injuries	Outcome: Not adverse health effects/injuries	1
Vaping, Smoking, and the Physical Fitness of Active Young Men	Dinkeloo E.; Grier T.L.; Brooks R.D.; Jones B.H.	Introduction: Adverse effects of cigarette smoking on physical performance are well studied. Because of the recent rise in popularity of vaping, it is important to evaluate its effect on fitness both independently and in conjunction with traditional cigarette use. Method(s): This was a secondary analysis performed in 2018 on data collected from U.S. Army Soldiers during 2016. All metrics were sel…	2019	American Journal of Preventive Medicine		Journal Article		http://dx.doi.org/10.1016/j.amepre.2019.08.015	5636	7289	Dinkeloo 2019	Duplicate Study	Duplicate Study	1
Vaping, smoking, and the physical fitness of active young men	Dinkeloo, Eero; Grier, Tyson L.; Brooks, Raina D.; Jones, Bruce H.	Introduction: Adverse effects of cigarette smoking on physical performance are well studied. Because of the recent rise in popularity of vaping, it is important to evaluate its effect on fitness both independently and in conjunction with traditional cigarette use. Methods: This was a secondary analysis performed in 2018 on data collected from U.S. Army Soldiers during 2016. All metrics were self-…	2020	American Journal of Preventive Medicine	58	1	e31-e37		5637	7288	Dinkeloo 2020	Duplicate Study	Duplicate Study	1
Analysis of Electronic Cigarette-Related Injury Presenting to U.S. Emergency Departments, 2008-2017	Dohnalek H.M.; Harley E.H.	Background: Several types of injuries associated with electronic cigarette malfunction have been reported in the literature since their introduction to the U.S. market in 2007. The traumatic consequences of electronic nicotine delivery system (ENDS) malfunction remain an under-researched topic. Objective(s): Using information from a national database of emergency department (ED) visits, we sought…	2019	Journal of Emergency Medicine		Journal Article		http://dx.doi.org/10.1016/j.jemermed.2019.05.037	1116	2900	Dohnalek 2019	Outcome	Injuries/poisonings		Injuries/poisonings
Young adult cancer patients and marijuana: Characteristics and patterns of use	Dolan A.; Portman D.; Donovan K.	Background/Purpose: Use of cannabis is increasingly common among young adults (YAs) with cancer. Nevertheless, there is a paucity of empirical research on characteristics of users and their use. As a result, clinicians may hold assumptions regarding which patients may be more likely to use cannabis products for either medicinal or recreational purposes. We examined the demographic and clinical ch…	2020	Psycho-oncology	29	Journal Article	63	http://dx.doi.org/10.1002/pon.5327	5664	7261	Dolan 2020	Only Abstract is published	Only Abstract is published	1
Blood pool selection for quantifying lung inflammation via [18 F]NOS uptake in nicotine users and healthy humans	Doot R.; Young A.; Dominguez T.; Helili Z.; Keyser H.; Goodarz J.; Lee H.; Schubert E.; Mach R.; Wetherill R.; Dubroff J.	Objectives: Inflammation is a common mechanism in lung diseases, including those seen in nicotine dependence, a leading cause of morbidity and mortality worldwide. Both Electronic Nicotine Delivery Systems (ENDS; e-cigarettes) and cigarettes deliver nicotine to lungs, but measuring any resulting inflammation is a challenge. Inducible nitric oxide synthase (iNOS) is an enzyme constitutively expres…	2020	Journal of Nuclear Medicine	61	Journal Article			5669	7256	Doot 2020	Only Abstract is published	Only Abstract is published	1
Human Biomarker Exposure from Cigarettes Versus Novel Heat-Not-Burn Devices: A Systematic Review and Meta-Analysis	Drovandi A.; Salem S.; Barker D.; Booth D.; Kairuz T.	Introduction: Novel tobacco products require independent research to assess their safety. This study assessed the current literature for trials comparing levels of biomarkers of exposure (BoE) between conventional cigarettes (CC) and heat-not-burn (HNB) devices. Method(s): Ten databases were searched using terms including: "heat not burn,""iqos,""teeps,""mrtp,""tobacco heating,"and "glo"between J…	2020	Nicotine and Tobacco Research	22	7	1077-1085	http://dx.doi.org/10.1093/ntr/ntz200	5685	7240	Drovandi 2020	A systematic review/review paper/ meta-analysis/	A systematic review/meta-analysis	1
Reductions in biomarkers of exposure, impacts on smoking urge and assessment of product use and tolerability in adult smokers following partial or complete substitution of cigarettes with electronic cigarettes	D'Ruiz C.D.; Graff D.W.; Robinson E.	BACKGROUND: Electronic cigarettes (e-cigarettes) are popular alternatives to conventional cigarettes among adult smokers wishing to reduce their exposure to harmful smoke constituents. However, little information exists on the relative internal exposures resulting from the exclusive or dual use of e-cigarettes., METHODS: Measurements of product use; adverse events; changes in smoking urge; and bl…	2016	BMC public health	16	Journal Article	543	http://dx.doi.org/10.1186/s12889-016-3236-1	1133	2693	D'Ruiz 2016	Publication date	Publication date	1
Subjective smoking satisfaction between heat-not-burn, electronic vaping, and traditional tobacco combustion cigarettes: A sub-analysis of the SUR-VAPES 2 trial	Elena, Cavarretta E.; Sciarretta S.; Nocella C.; Peruzzi M.; Marullo A.G.M.; Loffredo L.; Pignatelli P.; Valenti V.; Coluzzi F.; Frati G.; Biondi-Zoccai G.; Carnevale R.	Background: Tobacco smoking and nicotine show relatively mild subjective effects, in comparison to their addictive potential. Smokers who experience more subjective pleasure and satisfaction at the first cigarette of their smoking history and/or at the first lapse after cessation are more prone to progress to further smoking. As addiction moves on, subjective pleasure reduces over time and dissoc…	2019	European Journal of Preventive Cardiology	26	Journal Article	S114	http://dx.doi.org/10.1177/2047487319860053	1182	2644	Elena 2019	Outcome: Not adverse health effects/injuries	Outcome: Not adverse health effects/injuries	1
Impact of electronic cigarettes on various organ systems	Eltorai A.E.M.; Choi A.R.; Eltorai A.S.	The electronic cigarette (e-cigarette) has been regarded by many as a healthier alternative to the combustible cigarette, yet there is a lack of consensus concerning the health consequences and the health benefits associated with e-cigarette use. We review the research on the effects of e-cigarettes on multiple physiological systems, examine the association between e-cigarette use and combustible…	2019	Respiratory care	64	3	328-336	http://dx.doi.org/10.4187/respcare.06300	1200	2626	Eltorai 2019	A systematic review/review paper/ meta-analysis/	Not a systematic review/meta-analysis	1
Electronic cigarette (e-cigarette) use and frequency of asthma symptoms in adult asthmatics in California	Entwistle M.R.; Valle K.; Schweizer D.; Cisneros R.	Introduction: Electronic cigarettes use is increasing in the United States. One motive for e-cigarette's popularity is that they wean from combustible cigarettes. Smokers perceive electronic cigarette products as healthier than cigarette smoking and as a useful tool for smoking cessation. However, research has indicated the use of electronic cigarettes may have harmful effects on respiratory func…	2020	Journal of Asthma		Journal Article		http://dx.doi.org/10.1080/02770903.2020.1805751	5761	7164	Entwistle 2020	Respiratory outcome	Respiratory outcome	1	Respiratory
Electronic Nicotine Delivery Systems (ENDS): What Nurses Need to Know	Essenmacher C.; Naegle M.; Baird C.; Vest B.; Spielmann R.; Smith-East M.; Powers L.	BACKGROUND: Efforts to decrease adverse effects of tobacco use are affected by emergence of new nicotine delivery products. Advertising, product promotion, and social media promote use of these products, yet a lack of evidence regarding safety leaves nurses unprepared to counsel patients. OBJECTIVE(S): To critically evaluate current research, reviews of literature, expert opinion, and stakeholder…	2018	Journal of the American Psychiatric Nurses Association	24	2	145-152	http://dx.doi.org/10.1177/1078390317733802	1221	2605	Essenmacher 2018	A systematic review/review paper/ meta-analysis/	Not a systematic review/meta-analysis	1
E-cigarettes: Mucus measurements make marks	Evans C.M.; Dickey B.F.; Schwartz D.A.		2018	American Journal of Respiratory and Critical Care Medicine	197	4	420-422	http://dx.doi.org/10.1164/rccm.201711-2157ED	1228	2598	Evans 2018	A systematic review/review paper/ meta-analysis/	Not a systematic review/meta-analysis	1
The rise of e-cigarettes, pod mod devices, and JUUL among youth: Factors influencing use, health implications, and downstream effects	Fadus M.C.; Smith T.T.; Squeglia L.M.	Background: Electronic cigarettes (e-cigarettes) were first introduced in the U.S. market in 2006, with the more recent evolution of "pod-mod" e-cigarettes such as JUUL introduced in 2015. Although marketed as a smoking cessation tool, e-cigarettes are rarely used for this purpose in youth. This review aims to synthesize the literature regarding e-cigarette use among youth, and provides a resourc…	2019	Drug and alcohol dependence	201	Journal Article	85-93	http://dx.doi.org/10.1016/j.drugalcdep.2019.04.011	1233	2593	Fadus 2019	A systematic review/review paper/ meta-analysis/	Not a systematic review/meta-analysis	1
Disparities of perceived wellness by smoking and professional status among young individuals in Brasov, Brasov County, Romania	Fan H.; Gao X.; Wang H.; Idomir M.; Rogozea L.; Cazan A.-M.; Bidulescu A.; Badea M.	Objective: We aimed to evaluate the association of risk factors such as smoking and professional status (students vs employed) as determinants of disparities in perceived wellness among Romanian individuals. Method(s): We conducted a cross-sectional study in which 145 participants were enrolled from December 2017 to February 2018, in Brasov, Brasov County, Transylvania, Romania. We used a simplif…	2020	SAGE Open Medicine	8	Journal Article		http://dx.doi.org/10.1177/2050312120973483	5816	7679	Fan 2020	Outcome: Not adverse health effects/injuries	Outcome: Not adverse health effects/injuries	1
Salivary biomarker profiles in E-cigarette users and conventional smokers: A cross-sectional study	Faridoun A.; Sultan A.S.; Jabra-Rizk M.A.; Weikel D.; Varlotta S.; Meiller T.F.		2021	Oral diseases	27	2	277-279	http://dx.doi.org/10.1111/odi.13533	5824	7671	Faridoun 2021	Included	Included	0	Immune
Characteristics, perceived side effects and benefits of electronic cigarette use: A worldwide survey of more than 19,000 consumers.	Farsalinos, Konstantinos E.; Romagna, Giorgio; Tsiapras, Dimitris; Kyrzopoulos, Stamatis; Voudris, Vassilis	Background: Electronic cigarette (EC) use has grown exponentially over the past few years. The purpose of this survey was to assess the characteristics and experiences of a large sample of EC users and examine the differences between those who partially and completely substituted smoking with EC use. Methods: A questionnaire was prepared, translated into 10 different languages and uploaded in an …	2014	International Journal of Environmental Research and Public Health	11	4	4356-4373		1277	2550	Farsalinos 2014	Publication date	Publication date	1
Electronic cigarettes: an aid in smoking cessation, or a new health hazard?	Farsalinos, Konstantinos	The issue of electronic cigarettes is one of the most controversial topics in public health. There is intense debate and dividing opinions about their use patterns, health effects and association with smoking. This is expected since they were only recently introduced to the market and they refer to a harm-reduction approach and strategy that is not universally accepted for smoking and tobacco use…	2018	Therapeutic advances in respiratory disease	12	Journal Article	1753465817744960	https://dx.doi.org/10.1177/1753465817744960	1279	2547	Farsalinos 2018	Duplicate Study	Duplicate Study	1
E-cigarettes: An aid in smoking cessation, or a new health hazard?	Farsalinos K.	The issue of electronic cigarettes is one of the most controversial topics in public health. There is intense debate and dividing opinions about their use patterns, health effects and association with smoking. This is expected since they were only recently introduced to the market and they refer to a harm-reduction approach and strategy that is not universally accepted for smoking and tobacco use…	2018	Therapeutic Advances in Respiratory Disease	12	Journal Article	2022-01-20	http://dx.doi.org/10.1177/1753465817744960	1260	2566	Farsalinos 2018	A systematic review/review paper/ meta-analysis/	Not a systematic review/meta-analysis	1
Is e-cigarette use associated with coronary heart disease and myocardial infarction? Insights from the 2016 and 2017 National Health Interview Surveys	Farsalinos K.E.; Polosa R.; Cibella F.; Niaura R.	Background: This study analyzed the National Health Interview Surveys (NHIS) of 2016 (n = 33,028) and 2017 (n = 26,742) to examine whether e-cigarette use is consistently associated with myocardial infarction (MI) and coronary heart disease (CHD). Method(s): Surveys were examined separately and pooled. Logistic regression analysis was used, with demographics, e-cigarette use, smoking and risk fac…	2019	Therapeutic Advances in Chronic Disease	10	Journal Article		http://dx.doi.org/10.1177/2040622319877741	5840	7655	Farsalinos 2019	Included	Included	0	Cardiovascular health
Association between e-cigarette use and myocardial infarction: Analysis of two large population-representative studies in USA	Farsalinos K.; Voudris V.; Niaura R.	Background: Smoking is a major risk factor for cardiovascular disease. E-cigarettes are an emerging and controversial public health issue. It is unknown how e-cigarette use affects cardiovascular disease. Purpose(s): In this study, we examine the association between e-cigarette use and myocardial infarction (MI) in two large population-representative studies in USA. Method(s): The study analyzed …	2019	European heart journal	40	Journal Article	2406	http://dx.doi.org/10.1093/eurheartj/ehz745.0660	5835	7660	Farsalinos 2019	Only Abstract is published	Only Abstract is published	1
Can the Association Between Electronic-Cigarette Use and Stroke Be Interpreted as Risk of Stroke?	Farsalinos K.; Abrams D.; Niaura R.		2020	American Journal of Preventive Medicine	58	6	895-896	http://dx.doi.org/10.1016/j.amepre.2020.01.020	5831	7664	Farsalinos 2020	Commentary/Editorial without new evidence	Commentary/Editorial without new evidence	1
Spontaneous pneumomediastinum in an adolescent: Case report and literature review	Fastag E.; DeBruin W.J.	Introduction: Spontaneous Pneumomediastinum is a relatively rare entity with an incidence reported between 1 per 800 to 1 per 42,000 emergency department visits in the adult and pediatric population, with 115 pediatric cases reported in the literature since 1995. The usual presentation consists of chest pain, dysphagia, and subcutaneous emphysema. Major risk factors associated with this condition…	2017	Pediatric Critical Care Medicine	18	7	e306	http://dx.doi.org/10.1097/PCC.0000000000001213	1283	2543	Fastag 2017	Case study/series	Case study/series	1
Exposure to second-hand aerosol produced by electronic cigarettes: A systematic review	Fernandez E.; Fu M.; Martinez-Sanchez J.M.; Tigova O.; Peruga A.	Background: Since 2007, the use of electronic cigarettes has grown rapidly around the world. This trend raises concerns about the potential exposure of bystanders to aerosols from electronic cigarettes, particularly considering that its use in public workplaces and other enclosed places is not regulated in most countries. This study aimed to review systematically the evidence on the content of, a…	2018	Tobacco Induced Diseases	16	Journal Article	189	http://dx.doi.org/10.18332/tid/84730	1291	2535	Fernandez 2018	Outcome: Not adverse health effects/injuries	Outcome: Not adverse health effects/injuries	1
Coroners' Reports to Prevent Future Deaths related to poisoning in England and Wales: Relevance to toxicosurveillance	Ferner R.E.; Easton C.; Cox A.R.	Objective: To establish whether Reports to Prevent Future Deaths (PFDs) made by Coroners in England and Wales include useful information on the prevention or management of poisoning by medicines and drugs of abuse. Methods: We examined 500 sequential coroners' PFDs in the public domain 1] by pre-defined criteria to identify those in which medicines played a part, and to collect information on cor…	2018	Clinical toxicology	56	6	517	http://dx.doi.org/10.1080/15563650.2018.1457818	1295	3180	Ferner 2018	Outcome: Not adverse health effects/injuries	Outcome: Not adverse health effects/injuries	1
A cautionary note on electronic cigarettes and vascular health	Fetterman J.L.; Hamburg N.M.		2018	Vascular Medicine (United Kingdom)	23	5	426-427	http://dx.doi.org/10.1177/1358863X18780336	1298	3177	Fetterman 2018	Commentary/Editorial without new evidence	Commentary/Editorial without new evidence	1
Alterations in Vascular Function Associated With the Use of Combustible and Electronic Cigarettes	Fetterman J.L.; Keith R.J.; Palmisano J.N.; McGlasson K.L.; Weisbrod R.M.; Majid S.; Bastin R.; Stathos M.M.; Stokes A.C.; Robertson R.M.; Bhatnagar A.; Hamburg N.M.	Background Electronic cigarettes (e-cigarettes) have been proposed as a potential harm reduction tool for combustible cigarette smokers. The majority of adult e-cigarette users continue to smoke combustible cigarettes and are considered dual users. The vascular impact of e-cigarettes remains incompletely defined. Methods and Results We examined the association of e-cigarette use with measures of …	2020	Journal of the American Heart Association	9	9	e014570	http://dx.doi.org/10.1161/JAHA.119.014570	5864	7631	Fetterman 2020	Included	Included	0	Cardiovascular health
The impact of vaping on periodontitis: A systematic review	Figueredo C.A.; Abdelhay N.; Figueredo C.M.; Catunda R.; Gibson M.P.	BACKGROUND AND OBJECTIVE: While tobacco cigarette smoking has been proven to be a risk factor for periodontitis, limited information is available regarding vaping, a new alternative to smoking that has been branded as less harmful. Several important in vitro studies have shown that vaping has a similarly damaging effect as cigarette smoking on the health of the periodontium. However, a comprehens…	2020	Clinical and experimental dental research		Journal Article		http://dx.doi.org/10.1002/cre2.360	5869	7626	Figueredo 2020	A systematic review/review paper/ meta-analysis/	A systematic review/meta-analysis	1
A bibliometric overview of e-cigarette publications from 2007 to 2016	Filippidis F.T.; Somai M.	Introduction: Interest in e-cigarette research has been increasing over the past few years. Aim(s): To explore changes in the focus of e-cigarette research over time. Method(s): We conducted a systematic search for e-cigarette related publications in Pubmed from 2007 to 2016 and extracted relevant metadata. We grouped publications by year of publication (2007-2012; 2013-2014; and 2015-2016). We c…	2017	European Respiratory Journal	50	Journal Article		http://dx.doi.org/10.1183/1393003.congress-2017.PA4484	1306	3169	Filippidis 2017	Outcome: Not adverse health effects/injuries	Outcome: Not adverse health effects/injuries	1
Cohort study of electronic cigarette use: Safety and effectiveness after 4 years of follow-up	Flacco M.E.; Ferrante M.; Fiore M.; Marzuillo C.; La, Vecchia C.; Gualano M.R.; Liguori G.; Fragassi G.; Carradori T.; Bravi F.; Siliquini R.; Ricciardi W.; Villari P.; Manzoli L.	OBJECTIVE: More than a decade after e-cigarette (e-cig) market launch, limited information are available on their safety after 24 months of use. In 2013, we started the first observational study assessing e-cig long-term effectiveness and safety, directly comparing tobacco smokers and e-cig users. Here we report the results after four years of follow-up. PATIENTS AND METHODS: Adults (30-75 years)…	2019	European review for medical and pharmacological sciences	23	1	402-412	http://dx.doi.org/10.26355/eurrev_201901_16789	1311	3164	Flacco 2019	Duplicate Study	Duplicate Study published with longer follow-up	1
Tobacco vs. electronic cigarettes: absence of harm reduction after six years of follow-up	Flacco M.E.; Fiore M.; Acuti Martellucci C.; Ferrante M.; Gualano M.R.; Liguori G.; Bravi F.; Pirone G.M.; Marzuillo C.; Manzoli L.	OBJECTIVE: Information on the long-term safety of electronic cigarettes (e-cig) is still limited. We report the results after six years of follow-up of the first observational study assessing e-cig long-term effectiveness and safety. PATIENTS AND METHODS: Participants were adults who smoked >=1 tobacco cigarette/day (tobacco smokers); or used any type of e-cig inhaling >=50 puffs weekly (e-cig us…	2020	European review for medical and pharmacological sciences	24	7	3923-3934	http://dx.doi.org/10.26355/eurrev_202004_20859	5880	7615	Flacco 2020	Outcome	General/self-reported health/ Oral / Cancer/ Multiple symptoms		General/self-reported health/ Oral / Cancer/ Multiple symptoms
E-cigarettes and head and neck cancers: A systematic review of the current literature	Flach S.; Maniam P.; Manickavasagam J.	Background: Cigarette smoking is a well-established risk factor for head and neck (HN) cancers. Use of electronic cigarettes (e-cigarettes) is gaining popularity, being advertised as benign alternatives to tobacco. A wide variety of potentially harmful chemical components with variable quantity have been identified in e-liquids and aerosols of e-cigarettes. However, use of e-cigarettes remains co…	2019	Clinical Otolaryngology	44	5	749-756	http://dx.doi.org/10.1111/coa.13384	1312	2533	Flach 2019	A systematic review/review paper/ meta-analysis/	A systematic review/meta-analysis	1
Levels of the Thiocyanate in the Saliva of Tobacco Smokers in Comparison to e-Cigarette Smokers and Nonsmokers Measured by HPLC on a Phosphatidylcholine Column	Flieger J.; Kawka J.; Tatarczak-Michalewska M.	The aim of the study was to estimate the thiocyanate levels in saliva of cigarette smokers in comparison to e-cigarette smokers and nonsmokers. To improve our understanding of the influence of smoking on the oral level of thiocyanate, we conducted an assessment of human saliva, in 24 individuals (eight tobacco smokers, eight e-cigarette smokers, and eight nonsmokers). High-Performance Liquid Chro…	2019	Molecules (Basel, Switzerland)	24	20		http://dx.doi.org/10.3390/molecules24203790	5881	7614	Flieger 2019	Outcome: Not adverse health effects/injuries	Outcome: Not adverse health effects/injuries	1
A review of the e-cigarette debate	Foley, Anne M.		2019	Journal of vascular nursing : official publication of the Society for Peripheral Vascular Nursing	37	2	153-155	https://dx.doi.org/10.1016/j.jvn.2019.05.005	1318	2527	Foley 2019	A systematic review/review paper/ meta-analysis/	Not a systematic review/meta-analysis	1
High-Pressure Injection Injury Caused by Electronic Cigarette Explosion: A Case Report	Foran, Ian; Oak, Nikhil R.; Meunier, Matthew J.	CASE: Electronic cigarettes are an increasingly popular and poorly regulated alternative to traditional cigarettes that deliver nicotine and other aerosolized substances to the user via a battery-powered atomizer. We report a case in which an electronic cigarette explosion resulted in a high-pressure injection injury of the finger., CONCLUSION: Explosions involving electronic cigarettes and simil…	2017	JBJS case connector	7	2	e36	https://dx.doi.org/10.2106/JBJS.CC.16.00177	1322	2523	Foran 2017	Case study/series	Case study/series	1
Feasibility and acceptability of e-cigarettes as an aid to quitting smoking among lung cancer patients: A pilot study	Ford A.; Sinclair L.; McKell J.; Harrow S.; Macphee J.; Morrison A.; Bauld L.	Background: Many patients diagnosed with lung cancer continue to smoke even though this can make their treatment less effective and increase side effects. E-cigarettes form part of the UK's tobacco harm reduction policy landscape and are, by far, smokers' most popular quit attempt method. This pilot study explores feasibility and acceptability of e-cigarettes to aid smoking cessation among lung c…	2018	Tobacco Induced Diseases	16	Journal Article	195-196	http://dx.doi.org/10.18332/tid/84428	1323	2522	Ford 2018	Only Abstract is published	Only Abstract is published	1
The surgical impact of E-Cigarettes: A case report and review of the current literature	Fracol M.; Dorfman R.; Janes L.; Kulkarni S.; Bethke K.; Hansen N.; Kim J.	We report a case of a 51 years old female with a 25 pack year smoking history who underwent bilateral mastectomy and immediate tissue expander reconstruction for newly diagnosed right breast cancer. The patient reported herself as a non-smoker despite significant e-cigarette use, with resulting significant mastectomy skin flap necrosis and breast reconstruction failure. Little is known about the …	2017	Archives of Plastic Surgery	44	6	477-481	http://dx.doi.org/10.5999/aps.2017.00087	1329	2516	Fracol 2017	Case study/series	Case study/series	1
E-cigarettes and cigarettes worsen peripheral and central hemodynamics as well as arterial stiffness: A randomized, double-blinded pilot study	Franzen K.F.; Willig J.; Cayo, Talavera S.; Meusel M.; Sayk F.; Reppel M.; Dalhoff K.; Mortensen K.; Droemann D.	The introduction of electronic cigarettes has led to widespread discussion on the cardiovascular risks compared to conventional smoking. We therefore conducted a randomized cross-over study of the acute use of three tobacco products, including a control group using a nicotine-free liquid. Fifteen active smokers were studied during and after smoking either a cigarette or an electronic cigarette wi…	2018	Vascular Medicine (United Kingdom)	23	5	419-425	http://dx.doi.org/10.1177/1358863X18779694	1334	2511	Franzen 2018	Outcome: Not adverse health effects/injuries	Outcome: Not adverse health effects/injuries	1
Profiling the Acute Effects of Modified Risk Products: Evidence from the SUR-VAPES (Sapienza University of Rome-Vascular Assessment of Proatherosclerotic Effects of Smoking) Cluster Study	Frati G.; Carnevale R.; Nocella C.; Peruzzi M.; Marullo A.G.M.; De Falco E.; Chimenti I.; Cammisotto V.; Valenti V.; Cavarretta E.; Carrizzo A.; Versaci F.; Vitali M.; Protano C.; Roever L.; Giordano A.; Sciarretta S.; Biondi-Zoccai G.	Purpose of Review: Modified risk products (MRP) are promoted as a safer alternative to traditional combustion cigarettes (TCC) in chronic smokers. Evidence for their lower hazardous profile is building, despite several controversies. Yet, it is unclear whether individual responses to MRP differ among consumers. We hypothesized that different clusters of subjects exist in terms of acute effects of…	2020	Current atherosclerosis reports	22	2	8	http://dx.doi.org/10.1007/s11883-020-0824-4	5898	7108	Frati 2020	Acute effects	Acute effects	1
Urinary biomonitoring of subjects with different smoking habits. Part II: an untargeted metabolomic approach and the comparison with the targeted measurement of mercapturic acids	Frigerio G.; Mercadante R.; Campo L.; Polledri E.; Boniardi L.; Olgiati L.; Missineo P.; Nash W.J.; Dunn W.B.; Fustinoni S.	Background: Although thousands of different chemicals have been identified in cigarette smoke, the characterization of their urinary metabolites still requires significant research. The aim of this work was to perform an untargeted metabolomic approach to a pilot cross-sectional study conducted on subjects with different smoking habits and to compare the results with those of the targeted measure…	2020	Toxicology letters	329	Journal Article	56-66	http://dx.doi.org/10.1016/j.toxlet.2020.03.020	5912	7094	Frigerio 2020	Exposure: Not e-cigarettes/vaping	Exposure: Not e-cigarettes/vaping	1
Urinary biomonitoring of subjects with different smoking habits. Part I: Profiling mercapturic acids	Frigerio G.; Mercadante R.; Campo L.; Polledri E.; Boniardi L.; Olgiati L.; Missineo P.; Fustinoni S.	Background: While tobacco smoke contains thousands of chemicals, some of which are carcinogenic to humans, the content of electronic cigarette smoke is less known. This work aimed to assess and compare the exposure associated with different smoking habits by profiling urinary mercapturic acids as biomarkers of toxic compounds. Method(s): In this pilot study, sixty-seven healthy adults with differ…	2020	Toxicology letters	327	Journal Article	48-57	http://dx.doi.org/10.1016/j.toxlet.2020.03.010	5911	7095	Frigerio 2020	Outcome: Not adverse health effects/injuries	Outcome: Not adverse health effects/injuries	1
The effects of prenatal cigarette and e-cigarette exposure on infant neurobehaviour: A comparison to a control group	Froggatt S.; Reissland N.; Covey J.	Background: Infant neurobehaviour provides an insight into the development of the central nervous system during infancy, with behavioural abnormalities highlighting a cause for concern. Research has demonstrated that prenatal exposure to cigarettes leads to deficits within neurobehavioural development, along with negative birth outcomes detrimental to subsequent development. With the growing use …	2020	EClinicalMedicine	28	Journal Article	100602	http://dx.doi.org/10.1016/j.eclinm.2020.100602	5914	7092	Froggatt 2020	Outcome	Pregnancy outcomes	1	Pregnancy outcomes
Juul use associated with greater alcohol-related harmin heavy-drinking youngadults	Fucito L.M.; Robledo D.S.; LaVigne J.P.; Ash G.I.; DeMartini K.S.; Pittman B.; Redeker N.S.; O'Malley S.S.	Young adults are using e-cigarettes, particularly JUUL, at increasing rates. JUUL quickly delivers nicotine at higher levels than older generation e-cigarette devices. Despite the rapid rise in JUUL use, research on young adult JUUL users is limited. Importantly, nicotinemay increase alcohol reward and counteract the sedating/impairing effects of alcohol.Moreover, recent NESARC findings showed an…	2020	Alcoholism: Clinical and Experimental Research	44	Journal Article	118A	http://dx.doi.org/10.1111/acer.14356	5917	7089	Fucito 2020	Only Abstract is published	Only Abstract is published	1
Evaluation of e-cigarette users' urine for known bladder carcinogens	Fuller T.W.; Acharya A.P.; Yu M.; Bhaskar G.; Little S.R.; Tarin T.V.	Introduction: Traditional cigarette smoking is a well-established cause of bladder cancer. E-cigarette use is gaining popularity as a substitute for traditional cigarette smoking in part due to the perception it represents a safer alternative. Initial studies have shown the composition of e-cigarette liquids to be complex and may contain nitrosamines, formaldehyde, acrolein, metals, and acetaldeh…	2017	Canadian Urological Association Journal	11	9	S332-S333	http://dx.doi.org/10.5489/cuaj.4896	1348	2497	Fuller 2017	Outcome: Not adverse health effects/injuries	Outcome: Not adverse health effects/injuries	1
Comparison of Bladder Carcinogens in the Urine of E-cigarette Users Versus Non E-cigarette Using Controls	Fuller T.W.; Acharya A.P.; Meyyappan T.; Yu M.; Bhaskar G.; Little S.R.; Tarin T.V.	Electronic cigarette (EC) use is gaining popularity as a substitute for conventional smoking due to the perception and evidence it represents a safer alternative. In contrast to the common perception amongst users that ECs represent no risk initial studies have revealed a complex composition of e-cigarette liquids. Conventional cigarette smoking is a known risk factor for developing bladder cance…	2018	Scientific reports	8	1	507	http://dx.doi.org/10.1038/s41598-017-19030-1	1347	2498	Fuller 2018	Outcome: Not adverse health effects/injuries	Outcome: Not adverse health effects/injuries	1
US state governments investigate suspected vaping-associated severe lung disease	Furlow B.		2019	The Lancet.Respiratory medicine		Journal Article		http://dx.doi.org/10.1016/S2213-2600%2819%2930303-0	1351	2494	Furlow 2019	Commentary/Editorial without new evidence	Commentary/Editorial without new evidence	1
Association Between Youth Smoking, Electronic Cigarette Use, and COVID-19	Gaiha S.M.; Cheng J.; Halpern-Felsher B.	Purpose: This study aimed to assess whether youth cigarette and electronic cigarette (e-cigarette) use are associated with coronavirus disease 2019 (COVID-19) symptoms, testing, and diagnosis. Method(s): An online national survey of adolescents and young adults (n = 4,351) aged 13-24 years was conducted in May 2020. Multivariable logistic regression assessed relationships among COVID-19-related s…	2020	Journal of Adolescent Health	67	4	519-523	http://dx.doi.org/10.1016/j.jadohealth.2020.07.002	5937	7012	Gaiha 2020	Outcome	COVID-19		COVID-19
Electronic cigarette use among Italian smokers: patterns, settings, and adverse events	Gallus S.; Borroni E.; Liu X.; Carrozzi L.; Dalla Pietra G.; Eslami Varzaneh S.; Harari S.; Inciso G.; Martucci P.; Papale M.; Pistelli F.; Polla B.; Polo M.F.; Principe R.; Pulera N.; Raschi S.; Sarzani R.; Serafini A.; Odone A.; van den Brandt P.; Lugo A.	Objective: Information is scanty on the patterns and settings of electronic cigarette use and on its possible adverse events. To fill the knowledge gap on these issues, we conducted a survey among ever-smokers attending smoking cessation services (SCS) in Italy. Method(s): In 2016-2018, we enrolled 395 ever-smokers aged 18 years who were current or former electronic cigarette users in 12 SCS from…	2020	Tumori	106	3	229-240	http://dx.doi.org/10.1177/0300891620915784	5948	7001	Gallus 2020	No comparison group	No comparison group	1
Vape Gods and Judaism-E-cigarettes and Jewish Law	Galper Grossman, Sharon	OBJECTIVE: To review current medical literature on the risks and potential benefits of e-cigarette use and its permissibility under Jewish law., METHODS: A survey of current medical literature about the risks and potential benefits of e-cigarette use, and a review of existing rabbinic literature regarding both combustible and e-cigarette products., RESULTS: E-cigarettes contain fewer harmful mate…	2019	Rambam Maimonides medical journal	10	3		https://dx.doi.org/10.5041/RMMJ.10372	1358	2487	GalperGrossman 2019	A systematic review/review paper/ meta-analysis/	Not a systematic review/meta-analysis	1
Electronic cigarette use strongly associated with respiratory diseases: Results from Russian Tobacco Control Policy evaluation survey	Gambaryan M.; Kalinina A.; Popovich M.; Starovoytov M.; Drapkina O.	Background: Electronic cigarettes(EC) and Heated tobacco products(HTP) are proved to be harmful for respiratory health. We aimed: to investigate associations between EC and HTP use and major respiratory diseases (RD). Method(s): Cross-sectional data of adult representative sample from Russian Tobacco Control Policy Evaluation Survey are analysed, based on multistage sampling in 10 Russian regions…	2020	European Respiratory Journal	56	Journal Article		http://dx.doi.org/10.1183/13993003.congress-2020.1875	5952	6997	Gambaryan 2020	Only Abstract is published	Only Abstract is published	1
Electronic cigarettes induce DNA damage in the oral epithelium of users	Ganapathy V.; Wagener T.; Queimado L.	Background: The use of electronic cigarettes (ecigs) has skyrocketed among adolescents and young adults. Ecigs are promoted as safer than combustible cigarettes but their long term effects on human health are still unknown. Ecig aerosols contain significantly lower number of chemicals than tobacco smoke, however they also contain known carcinogens, reactive oxygen species (ROS), and unique chemic…	2019	Cancer research	79	13		http://dx.doi.org/10.1158/15387445.SABCS18-1756	1366	2444	Ganapathy 2019	Only Abstract is published	Only Abstract is published	1
Adverse effects of electronic cigarettes on the disease-naive oral microbiome	Ganesan S.M.; Dabdoub S.M.; Nagaraja H.N.; Scott M.L.; Pamulapati S.; Berman M.L.; Shields P.G.; Wewers M.E.; Kumar P.S.	Six percent of Americans, including 3 million high schoolers, use e-cigarettes, which contain potentially toxic substances, volatile organic compounds, and metals. We present the first human study on the effects of e-cigarette exposure in the oral cavity. By interrogating both immunoinflammatory responses and microbial functional dynamics, we discovered pathogen overrepresentation, higher virulen…	2020	Science advances	6	22		http://dx.doi.org/10.1126/sciadv.aaz0108	5960	6989	Ganesan 2020	Included	Included	0	Oral, Immune, genetics
Cardiovascular autonomic effects of electronic cigarette use: a systematic review	Garcia P.D.; Gornbein J.A.; Middlekauff H.R.	Purpose: Electronic cigarettes (ECs) are the fastest growing tobacco product in the USA, and ECs, like tobacco cigarettes (TCs), have effects on the cardiovascular autonomic nervous system, with clinical implications. The purpose of this review was to collect and synthesize available studies that have investigated the autonomic cardiovascular effects of EC use in humans. Special attention is paid…	2020	Clinical Autonomic Research	30	6	507-519	http://dx.doi.org/10.1007/s10286-020-00683-4	5976	6973	Garcia 2020	A systematic review/review paper/ meta-analysis/	A systematic review/meta-analysis	1
Health Effects of Trace Metals in Electronic Cigarette Aerosols-a Systematic Review	Gaur S.; Agnihotri R.	Electronic cigarettes (ECs) are essentially nicotine delivery devices that mimic the appearance of a conventional cigarette (CC). Lately, they have been marketed as tools for quitting smoking. Even though they are promoted as safe alternatives to CC, they are not devoid of hazardous components. Literature reveals that the EC aerosols and e-liquids are a potential source of elements that induce an…	2019	Biological trace element research	188	2	295-315	http://dx.doi.org/10.1007/s12011-018-1423-x	1385	2425	Gaur 2019	Outcome: Not adverse health effects/injuries	Outcome: Not adverse health effects/injuries	1
Inflammasome Adaptor ASC Is Highly Elevated in Lung Over Plasma and Relates to Inflammation and Lung Diffusion in the Absence of Speck Formation	Gavrilin M.A.; McAndrew C.C.; Prather E.R.; Tsai M.; Spitzer C.R.; Song M.-A.; Mitra S.; Sarkar A.; Shields P.G.; Diaz P.T.; Wewers M.D.	Rationale: Caspase-1 is a zymogen whose activation predominantly depends upon the assembly of ASC monomers into insoluble prion-like polymers (specks). ASC polymers support caspase-1 dimer formation inducing a proximity mediated auto-activation of caspase-1. Therefore, the amount and nature of ASC monomers and polymers in lung bronchoalveolar lavage fluid (BALF) might serve as a marker of lung in…	2020	Frontiers in Immunology	11	Journal Article	461	http://dx.doi.org/10.3389/fimmu.2020.00461	5990	6959	Gavrilin 2020	Included	Included	0	Immune
Cardiovascular Effects of Switching From Tobacco Cigarettes to Electronic Cigarettes	George J.; Hussain M.; Vadiveloo T.; Ireland S.; Hopkinson P.; Struthers A.D.; Donnan P.T.; Khan F.; Lang C.C.	Background: E-cigarette (EC) use is increasing exponentially worldwide. The early cardiovascular effects of switching from tobacco cigarettes (TC) to EC in chronic smokers is unknown. Meta-analysis of flow-mediated dilation (FMD) studies indicate 13% lower pooled, adjusted relative risks of cardiovascular events with every 1% improvement in FMD. Objective(s): This study sought to determine the ea…	2019	Journal of the American College of Cardiology	74	25	3112-3120	http://dx.doi.org/10.1016/j.jacc.2019.09.067	6002	6947	George 2019	Included	Included	0	Immune, Cardiovascular
Caries experience among cigarette and E-cigarette users: A 6-month prospective study	Ghazali A.F.; Ismail A.F.; Daud A.	This study aimed to evaluate and compare the caries experience among cigarette smokers, e-cigarette smokers, and nonsmokers. This observational study involved 135 participants; with 45 participants in each groups respectively. Dental caries was recorded and evaluated using the DMFT score. The results were compared using analysis of variance (MANOVA) for analysis between the groups and the Wilxoco…	2019	Journal of Pharmaceutical Sciences and Research	11	7	2566-2569		1402	2408	Ghazali 2019	Included	Included	0	Oral Health
Characteristics of Persons Who Report Using Only Nicotine-Containing Products Among Interviewed Patients with E-cigarette, or Vaping, Product Use-Associated Lung Injury - Illinois, August-December 2019	Ghinai I.; Navon L.; Gunn J.K.L.; Duca L.M.; Brister S.; Love S.; Brink R.; Fajardo G.; Johnson J.; Saathoff-Huber L.; King B.A.; Jones C.M.; Krishnasamy V.P.; Layden J.E.	In 2019, the United States experienced an outbreak of e-cigarette, or vaping, product use-associated lung injury (EVALI) (1). Most EVALI patients have reported using tetrahydrocannabinol (THC)-containing e-cigarette, or vaping, products obtained from informal sources (2,3), and vitamin E acetate in these products has been closely linked with EVALI (4,5). However, some EVALI patients report using …	2020	MMWR.Morbidity and mortality weekly report	69	3	84-89	http://dx.doi.org/10.15585/mmwr.mm6903e1	6011	6938	Ghinai 2020	Only Abstract is published	Only Abstract is published	1
Transgelin in aortic abdominal aneurysm and its potential link in electronic cigarette vapor mediated cardiovascular disease	Ghosh A.; Krause W.; Kasten S.; Abdallah A.; Hirve A.; Pechota A.; Durham L.; Dunivant V.; Eliason J.L.	Introduction: The E-cigarette form of smoking (e-cig) has rapidly increased. Potential adverse cardiovascular effects are unknown. We sought to determine if e-cig use affects Transgelin (TAGLN), an actin binding protein with multiple important cell-signaling and regulatory actions noted to be targeted by autoantibodies in AAA. Method(s): Human aortas and serum from abdominal aortic aneurysm (AAA)…	2018	Arteriosclerosis, Thrombosis, and Vascular Biology	38	Journal Article		http://dx.doi.org/10.1161/atvb.38.suppl-1.696	1406	2404	Ghosh 2018	Outcome: Not adverse health effects/injuries	Outcome: Not adverse health effects/injuries	1
Chronic e-cigarette exposure alters the human bronchial epithelial proteome	Ghosh A.; Coakley R.C.; Mascenik T.; Rowell T.R.; Davis E.S.; Rogers K.; Webster M.J.; Dang H.; Herring L.E.; Sassano M.F.; Livraghi-Butrico A.; Van, Buren S.; Graves L.M.; Herman M.A.; Randell S.H.; Alexis N.E.; Tarran R.	Rationale: E-cigarettes vaporize propylene glycol/vegetable glycerin (PG/VG), nicotine, and flavorings. However, the long-term health effects of exposing lungs to vaped e-liquids are unknown. Objective(s): To determine the effects of chronic vaping on pulmonary epithelia. Method(s): We performed research bronchoscopies on healthy nonsmokers, cigarette smokers, and e-cigarette users (vapers) and o…	2018	American Journal of Respiratory and Critical Care Medicine	198	1	67-76	http://dx.doi.org/10.1164/rccm.201710-2033OC	1404	2406	Ghosh 2018	Outcome	Genetics		Genetics
Chronic E-Cigarette Use Increases Neutrophil Elastase and Matrix Metalloprotease Levels in the Lung	Ghosh A.; Coakley R.D.; Ghio A.J.; Muhlebach M.S.; Esther C.R.; Alexis N.E.; Tarran R.	RATIONALE: Proteolysis is a key aspect of the lung's innate immune system. Proteases, including neutrophil elastase and matrix metalloproteases (MMPs), modulate cell signaling, inflammation, tissue remodeling and leukocyte recruitment via cleavage of their target proteins. Excessive proteolysis occurs with chronic tobacco use and is causative for bronchiectasis and emphysema. The effect of e-ciga…	2019	American journal of respiratory and critical care medicine		Journal Article		http://dx.doi.org/10.1164/rccm.201903-0615OC	1405	2405	Ghosh 2019	Included	Included	0	Immune, Respiratory
Electronic cigarette burns: A case series	Gibson C.J.S.; Eshraghi N.; Kemalyan N.A.; Mueller C.	Background: There have been many reports of electronic cigarette burns and lithium ion battery explosions leading to property and/or bodily damage, but there is a paucity of data about these injuries in the medical literature. We present a series of patients treated for electronic cigarette burns and lithium ion explosions and review the literature. Method(s): Patients treated for electronic ciga…	2019	Trauma (United Kingdom)	21	2	103-106	http://dx.doi.org/10.1177/1460408617738812	1409	2401	Gibson 2019	Case study/series	Case study/series	1
Smoking: According to model calculation the e-cigarette prevents premature deaths	Giesselmann K.		2017	Deutsches Arzteblatt International	114	44	A2043		1412	2398	Giesselmann 2017	Language: Not written in English or French	Language: Not written in English or French	1
Electronic cigarette use and chronic respiratory symptoms among U.S. adults	Giovanni S.P.; Keller T.L.; Bryant A.D.; Weiss N.S.; Littman A.J.		2020	American Journal of Respiratory and Critical Care Medicine	201	9	1157-1160	http://dx.doi.org/10.1164/RCCM.201907-1460LE	6042	6907	Giovanni 2020	Included	Included	0	Respiratory
E-Cigarettes: Use, Effects on Smoking, Risks, and Policy Implications	Glantz S.A.; Bareham D.W.	Since e-cigarettes appeared in the mid-2000s, some practitioners, researchers, and policy makers have embraced them as a safer alternative to conventional cigarettes and an effective way to stop smoking. While ecigarettes deliver lower levels of carcinogens than do conventional cigarettes, they still expose users to high levels of ultrafine particles and other toxins that may substantially increa…	2018	Annual Review of Public Health	39	Journal Article	215-235	http://dx.doi.org/10.1146/annurev-publhealth-040617-013757	1430	2380	Glantz 2018	A systematic review/review paper/ meta-analysis/	Not a systematic review/meta-analysis	1
Study on e-liquids: Risk of exposure and effectiveness of regulation by Tobacco Products Directive 2	Glaser N.; Engel A.; Tsatsari V.; Klumb W.; Schaper A.; Eyer F.; Rohdenburg S.; Deters M.; Tutdibi E.; Begemann K.; Acquarone D.	Objective: Due to the increasing popularity of e-cigarettes, poisonings by nicotine-containing e-liquids have increased in Europe in recent years. Measures to reduce the risk posed by e-liquids have been implemented in the European Tobacco Products Directive 2 (TPD2), which entered into force from 20 May 2017. The requirements include a limitation of nicotine concentration and of container size, …	2020	Clinical toxicology	58	6	514	http://dx.doi.org/10.1080/15563650.2020.1741981	6056	6893	Glaser 2020	Only Abstract is published	Only Abstract is published	1
Potential effects of using non-combustible tobacco and nicotine products during pregnancy: A systematic review	Glover M.; Phillips C.V.	Background: The range of risk reduced alternatives to smoking tobacco is increasing and so is use among pregnant women. The substantial harms of smoking during pregnancy are well established and there is reason to believe that nicotine alone is somewhat harmful. Differences in the exposure chemistry strongly suggest that the effects of using smoke-free nicotine products (including pharmaceutical …	2020	Harm Reduction Journal	17	1	16	http://dx.doi.org/10.1186/s12954-020-00359-2	6064	6885	Glover 2020	A systematic review/review paper/ meta-analysis/	A systematic review/meta-analysis	1
Dangers of electronic cigarette use in childhood and adolescence	Gohlke H.	The use of e-cigarettes, a supposedly less harmful alterative to smoking, has increased world-wide and in Germany particularly in adolescents. Between 16% in the 7th grade and 42% in the 12th grade are considered ever users. The inhalation of the flavored aerosol with ultra-fine propylenglykol-glycerol particles - in number and distribution similar to that of tobacco cigarettes - is associated wi…	2019	Atemwegs- und Lungenkrankheiten	45	6	271-276	http://dx.doi.org/10.5414/ATX02393	1441	2369	Gohlke 2019	Language: Not written in English or French	Language: Not written in English or French	1
Smoking and Endothelial Dysfunction	Golbidi, Saeid; Edvinsson, Lars; Laher, Ismail	Cigarette smoking is one the most important health concerns worldwide. Even though the rate of smoking is declining in developed countries, it is still experiencing growth in developing regions. Many studies have examined the relationship between smoking, as an established risk factor, and cardiovascular diseases. We provide an updated review of the underlying mechanisms of smoking-induced cardio…	2018	Current vascular pharmacology		Journal Article		https://dx.doi.org/10.2174/1573403X14666180913120015	1442	2368	Golbidi 2018	Commentary/Editorial without new evidence	Commentary/Editorial without new evidence	1
Associations between non-traditional tobacco product use and ADHD symptoms in adolescents	Goldenson N.; Khoddam R.; Leventhal A.	Aims: While cigarette smoking is declining among U.S. adolescents, there has been a dramatic increase in the initiation and continued use of new and non-traditional tobacco products such as electronic cigarettes (e-cigarettes) and hookah (water pipe). Previous research has shown that attention-deficit hyperactivity disorder (ADHD) is an important risk factor for combustible cigarette use among ad…	2017	Drug and alcohol dependence	171	Journal Article	e73-e74	http://dx.doi.org/10.1016/j.drugalcdep.2016.08.211	1446	2364	Goldenson 2017	Exposure: Not e-cigarettes/vaping	Exposure: Not e-cigarettes/vaping	1
Associations of ADHD Symptoms With Smoking and Alternative Tobacco Product Use Initiation During Adolescence	Goldenson N.I.; Khoddam R.; Stone M.D.; Leventhal A.M.	Objective: Recently, use of alternative tobacco products, such as electronic cigarettes (e-cigarettes) and hookah (water-pipe tobacco), has increased among adolescents. It is unknown whether attention-deficit hyperactivity disorder (ADHD) symptoms are associated with initiation of alternative tobacco product use. Method(s): Ninth grade high school students who never used any tobacco product at ba…	2018	Journal of pediatric psychology	43	6	613-624	http://dx.doi.org/10.1093/jpepsy/jsx153	1447	2363	Goldenson 2018	Exposure: Not e-cigarettes/vaping	Exposure: Not e-cigarettes/vaping	1
With Respect to World No Tobacco Day, can Electronic Cigarettes Affect Health and Mental Health?	Gomez-Restrepo C.; Cabarique, Mendez C.; Marroquin A.; Botero-Rodriguez F.; Leal A.		2019	Revista Colombiana de Psiquiatria	48	3	131-132	http://dx.doi.org/10.1016/j.rcp.2019.06.001	1457	2353	Gomez-Restrepo 2019	Language: Not written in English or French	Language: Not written in English or French	1
Acute poisoning with e-cigarette liquid - case report	Gomolka E.; Radomska M.; Bielska D.E.	Spreading e-cigarettes popularity comes from relief, the products are safe. They don't contain carcinogenic substances, that are present in tobacco smoke. But nicotine present in e-liquid is a very toxic alkaloid, highly addictive. A case of acute, oral intoxication with e-liquid was described. A patient, 42-years old woman, e-cigarettes addicted, health thus far, by accident drunk a swig of e-li…	2016	Przeglad lekarski	73	10	795-797		1458	2352	Gomolka 2016	Language: Not written in English or French	Language: Not written in English or French	1
Exposure to nicotine and selected toxicants in cigarette smokers who switched to electronic cigarettes: A longitudinal within-subjects observational study	Goniewicz M.L.; Gawron M.; Smith D.M.; Peng M.; Jacob P.; Benowitz N.L.	Introduction: Electronic cigarettes (e-cigarettes) are purported to deliver nicotine aerosol without any toxic combustion products present in tobacco smoke. In this longitudinal within-subjects observational study, we evaluated the effects of e-cigarettes on nicotine delivery and exposure to selected carcinogens and toxicants. Methods: We measured seven nicotine metabolites and 17 tobacco smoke e…	2017	Nicotine and Tobacco Research	19	2	160-167	http://dx.doi.org/10.1093/ntr/ntw160	1462	2348	Goniewicz 2017	Acute effects	Acute effects	1
Role of electronic cigarettes in lung cancer prevention among smokers	Goniewicz M.	Background: Although the best way for smokers to avoid the health risks associated with smoking is to quit smoking altogether, for those who do continue to smoke the application of a harm reduction strategy could result in substantial reductions in mortality and morbidity. One such approach for continuing smokers would be to promote the substitution of alternative, less toxic means of delivering …	2017	Journal of Thoracic Oncology	12	11	S1878		1460	2350	Goniewicz 2017	Outcome: Not adverse health effects/injuries	Outcome: Not adverse health effects/injuries	1
Comparison of Nicotine and Toxicant Exposure in Users of Electronic Cigarettes and Combustible Cigarettes	Goniewicz, Maciej L.; Smith, Danielle M.; Edwards, Kathryn C.; Blount, Benjamin C.; Caldwell, Kathleen L.; Feng, Jun; Wang, Lanqing; Christensen, Carol; Ambrose, Bridget; Borek, Nicolette; van Bemmel, Dana; Konkel, Karen; Erives, Gladys; Stanton, Cassandra A.; Lambert, Elizabeth; Kimmel, Heather L.; Hatsukami, Dorothy; Hecht, Stephen S.; Niaura, Raymond S.; Travers, Mark; Lawrence, Charles; Hylan…	Importance: Use of electronic cigarettes (e-cigarettes) is increasing. Measures of exposure to known tobacco-related toxicants among e-cigarette users will inform potential health risks to individual product users., Objectives: To estimate concentrations of tobacco-related toxicants among e-cigarette users and compare these biomarker concentrations with those observed in combustible cigarette use…	2018	JAMA network open	1	8	e185937	https://dx.doi.org/10.1001/jamanetworkopen.2018.5937	1464	2346	Goniewicz 2018	Outcome: Not adverse health effects/injuries	Outcome: Not adverse health effects/injuries	1
Just Water Vapor? Toxicology Perspectives on Electronic Cigarettes	Goniewicz M.	Electronic cigarettes (e-cigarettes) were introduced to the global market in the mid 2000's. While it is common to hear the term "e-cigarettes", this label is a broad term referring to a heterogeneous class of devices that differ in shape, size, and functional characteristics. Common features of e-cigarettes include a heating element that heats a propylene glycol and/or vegetable glycerin based s…	2018	Journal of Thoracic Oncology	13	10	S269-S270	http://dx.doi.org/10.1016/j.jtho.2018.08.150	1459	2351	Goniewicz 2018	A systematic review/review paper/ meta-analysis/	Not a systematic review/meta-analysis	1
How effective are electronic cigarettes for reducing respiratory and cardiovascular risk in smokers? A systematic review	Goniewicz M.L.; Miller C.R.; Sutanto E.; Li D.	Background: Electronic cigarettes (e-cigarettes) are widely promoted as harm-reduction products for smokers, and smokers commonly perceive them as less harmful than combustible cigarettes. One of the key questions regarding public health consequences of e-cigarettes is the magnitude of harm reduction achievable by smokers who switch from combustible cigarettes to e-cigarettes. We conducted a syst…	2020	Harm Reduction Journal	17	1	91	http://dx.doi.org/10.1186/s12954-020-00440-w	6092	6857	Goniewicz 2020	A systematic review/review paper/ meta-analysis/	A systematic review/meta-analysis	1
E-cigarettes or heat-not-burn tobacco products - advantages or disadvantages for the lungs of smokers	Gorski P.	This is a narrative review considering the use of e-cigarettes and heat-not-burn tobacco products. Advantages and disadvantages of both devices, including biological and clinical consequences, were described. The role of these products in limiting tobacco dependence was also discussed. Possible implications for clinical practice were addressed as well.	2019	Advances in respiratory medicine	87	2	123-134	http://dx.doi.org/10.5603/ARM.2019.0020	1473	2336	Gorski 2019	A systematic review/review paper/ meta-analysis/	Not a systematic review/meta-analysis	1
High-power vaping injures the human lung	Gotts J.E.		2019	American Journal of Physiology - Lung Cellular and Molecular Physiology	316	5	L703-L704	http://dx.doi.org/10.1152/ajplung.00099.2019	1477	2332	Gotts 2019	A systematic review/review paper/ meta-analysis/	Not a systematic review/meta-analysis	1
Exposure to tobacco, environmental tobacco smoke and nicotine in pregnancy: A pragmatic overview of reviews of maternal and child outcomes, effectiveness of interventions and barriers and facilitators to quitting	Gould G.S.; Havard A.; Li Lim L.; Kumar R.	The aim of this review of reviews was to collate the latest evidence from systematic reviews about the maternal and child health outcomes of being exposed to tobacco and nicotine during pregnancy; the effectiveness of interventions designed to reduce these exposures, and barriers to and facilitators of smoking cessation during pregnancy. Two databases were searched to obtain systematic reviews pu…	2020	International Journal of Environmental Research and Public Health	17	6	2034	http://dx.doi.org/10.3390/ijerph17062034	6113	7382	Gould 2020	A systematic review/review paper/ meta-analysis/	A systematic review/meta-analysis	1
E-Cigarette and liquid nicotine exposures among young children	Govindarajan P.; Spiller H.A.; Casavant M.J.; Chounthirath T.; Smith G.A.	OBJECTIVES: To investigate exposures to liquid nicotine (including electronic cigarette devices and liquids) among children <6 years old in the United States and evaluate the impact of legislation requiring child-resistant packaging for liquid nicotine containers. METHOD(S): Liquid nicotine exposure data from the National Poison Data System for January 2012 through April 2017 were analyzed. RESUL…	2018	Pediatrics	141	5	e20173361	http://dx.doi.org/10.1542/peds.2017-3361	1479	2330	Govindarajan 2018	Outcome	Injuries/poisonings	1	Injury
CNGOF-SFT Expert Report and Guidelines for Smoking Management during Pregnancy-Short Text	Grange G.; Berlin I.; Bretelle F.; Bertholdt C.; Berveiller P.; Blanc J.; DiGuisto C.; Dochez V.; Garabedian C.; Guerby P.; Koch A.; Le Lous M.; Perdriolle-Galet E.; Peyronnet V.; Rault E.; Torchin H.; Legendre G.	Objectives: To provide up-to-date evidence-based guidelines for the management of smoking cessation during pregnancy. Method(s): Systematic review of the international literature. We identified papers published between January 2003 and April 2019 in Cochrane PubMed, and Embase databases with predefined keywords. All reports published in French and English relevant to the areas of focus were inclu…	2020	Gynecologie Obstetrique Fertilite et Senologie	48	2022-07-08	539-545	http://dx.doi.org/10.1016/j.gofs.2020.04.005	6120	7375	Grange 2020	A systematic review/review paper/ meta-analysis/	A systematic review/meta-analysis	1
The Debate about Electronic Cigarettes: Harm Minimization or the Precautionary Principle	Green L.W.; Fielding J.E.; Brownson R.C.	Two contrasting reviews (authored by Abrams et al. and Glantz&Bareham) in this volume have reached opposing conclusions on the effects of electronic cigarettes in a debate that is dividing the scientific and professional communities that have devoted careers to controlling the manufacture, advertising, sale, and use of combustible cigarettes. The research on the types, degree, and extent of harm …	2018	Annual Review of Public Health	39	Journal Article	189-191	http://dx.doi.org/10.1146/annurev-publhealth-102417-124810	1489	2320	Green 2018	Commentary/Editorial without new evidence	Commentary/Editorial without new evidence	1
Developmental toxicity of e-cigarette aerosols	Greene R.M.; Pisano M.M.	Maternal smoking during pregnancy represents a major public health concern increasing the risk for low birth weight, congenital anomalies, preterm birth, fetal mortality, and morbidity. In an effort to diminish adverse developmental effects of exposure to cigarette smoking, pregnant women, and women of reproductive age, are increasingly turning to electronic nicotine delivery systems (ENDS), such…	2019	Birth Defects Research		Journal Article		http://dx.doi.org/10.1002/bdr2.1571	1494	2315	Greene 2019	A systematic review/review paper/ meta-analysis/	Not a systematic review/meta-analysis	1
Prevalence of current and past SARS-CoV-2 infections among police employees in Poland, june-july 2020	Gujski M.; Jankowski M.; Pinkas J.; Wierzba W.; Samel-Kowalik P.; Zaczynski A.; Jedrusik P.; Pankowski I.; Juszczyk G.; Rakocy K.; Raciborski F.	Background: Coronavirus disease 2019 (COVID-19) is caused by severe acute respiratory syndrome coronavirus 2 (SARS-CoV-2). We aimed to determine the prevalence of current and past SARS-CoV-2 infections among police employees. Method(s): This cross-sectional survey was undertaken among 5082 police employees from Mazowieckie Province, Poland. RT-PCR testing for current SARS-CoV-2 infection and sero…	2020	Journal of Clinical Medicine	9	10	2022-01-14	http://dx.doi.org/10.3390/jcm9103245	6168	7327	Gujski 2020	Outcome	COVID-19		COVID-19
Prevalence and perceptions of e-cigarette use among medical students in a Saudi University	Habib, Eiad; Helaly, Mayar; Elshaer, Amani; Sriwi, Dalia; Ahmad, Mohammad Sharique; Mohamed, Mohamed Iesar; Obeidat, Akef	Background and Aims: We hypothesized that the prevalence of electronic cigarette vaping among the medical student population is on the rise. Our aims were to assess the prevalence of electronic cigarette vaping among medical students in Saudi Arabia, to understand and analyze the reasons that led them to try it, and to investigate students' perceptions towards electronic cigarette vaping., Method…	2020	Journal of family medicine and primary care	9	6	3070-3075	https://dx.doi.org/10.4103/jfmpc.jfmpc_235_20	6191	7304	Habib 2020	No comparison group	No comparison group	1
A randomized trial of E-cigarettes versus nicotine-replacement therapy	Hajek P.; Phillips-Waller A.; Przulj D.; Pesola F.; Smith K.M.; Bisal N.; Li J.; Parrott S.; Sasieni P.; Dawkins L.; Ross L.; Goniewicz M.; Wu Q.; McRobbie H.J.	BACKGROUND E-cigarettes are commonly used in attempts to stop smoking, but evidence is limited regarding their effectiveness as compared with that of nicotine products approved as smoking-cessation treatments. METHODS We randomly assigned adults attending U.K. National Health Service stop-smoking services to either nicotine-replacement products of their choice, including product combinations, pro…	2019	New England Journal of Medicine	380	7	629-637	http://dx.doi.org/10.1056/NEJMoa1808779	1529	2890	Hajek 2019	No comparison group	No comparison group	1
E-cigarettes compared with nicotine replacement therapy within the UK Stop Smoking Services: the TEC RCT	Hajek P.; Phillips-Waller A.; Przulj D.; Pesola F.; Smith K.M.; Bisal N.; Li J.; Parrott S.; Sasieni P.; Dawkins L.; Ross L.; Goniewicz M.; Wu Q.; McRobbie H.J.	BACKGROUND: Over the past few years, a large number of smokers in the UK have stopped smoking with the help of e-cigarettes. So far, UK Stop Smoking Services (SSSs) have been reluctant to include e-cigarettes among their treatment options because data on their efficacy compared with the licensed medications are lacking. OBJECTIVE(S): The objective was to compare the efficacy of refillable e-cigar…	2019	Health technology assessment (Winchester, England)	23	43	1-82	http://dx.doi.org/10.3310/hta23430	1528	2891	Hajek 2019	Outcome: Not adverse health effects/injuries	Outcome: Not adverse health effects/injuries	1
Human health effects of electronic cigarettes: A review	Hamee R.H.	In the modern generation of the 21st century, there has been increased and rapid use of electronic cigarettes in most countries across the globe. These electronic cigarettes are marketed and perceived to be the healthy alternative and life-choice consumables as compared to the conventional cigarettes. As an implication, electronic cigarettes have gained popularity amongst teenagers and never-smok…	2018	Indian Journal of Public Health Research and Development	9	8	1387-1391	http://dx.doi.org/10.5958/0976-5506.2018.00925.7	1545	2874	Hamee 2018	A systematic review/review paper/ meta-analysis/	Not a systematic review/meta-analysis	1
Outbreak of pulmonary diseases linked to vaping	Hammond D.		2019	BMJ (Clinical research ed.)	366	Journal Article	l5445	http://dx.doi.org/10.1136/bmj.l5445	1550	2869	Hammond 2019	Commentary/Editorial without new evidence	Commentary/Editorial without new evidence	1
Electronic vapor products, marijuana use, smoking and asthma in u.s. adolescents	Han Y.; Rosser F.J.; Forno E.; Celedon J.C.	Rationale: Electronic cigarettes (e-cigarettes) and vaping devices are electronic nicotine delivery systems (ENDs) that typically contain nicotine, flavoring, and other chemicals. E-cigarettes are now the most common nicotine product used by adolescents in the U.S. E-cigarette use has been linked to asthma or asthma symptoms, but little is known about combined use of ecigarettes with marijuana or…	2020	American Journal of Respiratory and Critical Care Medicine	201	1			6236	6666	Han 2020	Respiratory outcome	Respiratory outcome	1	Respiratory
Differential effects of tobacco cigarettes and electronic cigarettes on endothelial function in healthy young people	Haptonstall K.P.; Choroomi Y.; Moheimani R.; Nguyen K.; Tran E.; Lakhani K.; Ruedisueli I.; Gornbein J.; Middlekauff H.R.	Tobacco cigarette (TC) smoking has never been lower in the United States, but electronic cigarette (EC) vaping has reached epidemic proportions among our youth. Endothelial dysfunction, as measured by flow-mediated vasodilation (FMD) is a predictor of future atherosclerosis and adverse cardiovascular events and is impaired in young TC smokers, but whether FMD is also reduced in young EC vapers is…	2020	American Journal of Physiology - Heart and Circulatory Physiology	319	3	H547-H556	http://dx.doi.org/10.1152/ajpheart.00307.2020	6247	6655	Haptonstall 2020	Included	Included	0	Cardiovascular health
E-cigarettes and Fecundability: Results from a Prospective Preconception Cohort Study	Harlow A.F.; Hatch E.E.; Wesselink A.K.; Rothman K.J.; Wise L.A.	Although e-cigarette aerosol contains similar toxicants to combustible cigarettes, few studies have examined the association between e-cigarettes and fecundability. We assessed the association between e-cigarettes and fecundability, overall and by combustible cigarette smoking history, in a cohort of 4,586 North American women (21-45 years) enrolled 2017-2020 in Pregnancy Study Online (PRESTO), a…	2020	American Journal of Epidemiology		Journal Article		http://dx.doi.org/10.1093/aje/kwaa067	6252	6650	Harlow 2020	Outcome	Reproductive health	1	Reproductive health
Electronic cigarette explosions involving the oral cavity	Harrison R.; Hicklin D.	BACKGROUND AND OVERVIEW: The use of electronic cigarettes (e-cigarettes) is a rapidly growing trend throughout the United States. E-cigarettes have been linked to the risk of causing explosion and fire., CASE DESCRIPTION: Data are limited on the associated health hazards of e-cigarette use, particularly long-term effects, and available information often presents conflicting conclusions. In additi…	2016	Journal of the American Dental Association (1939)	147	11	891-896	http://dx.doi.org/10.1016/j.adaj.2016.03.018	1576	2843	Harrison 2016	Case study/series	Case study/series	1
Burns associated with e-cigarette batteries: A case series and literature review	Harshman J.; Vojvodic M.; Rogers A.D.	Electronic cigarettes, often referred to as e-cigarettes, have established a considerable market in North America over the last decade. In parallel to this trend, there has been a surge of e-cigarette battery explosions reported in the general media. Given the growing number of such events, acute care physicians should recognize the associated risks and injury patterns and initiate appropriate tr…	2018	Canadian Journal of Emergency Medicine	20	Journal Article	S20-S28	http://dx.doi.org/10.1017/cem.2017.32	1578	2841	Harshman 2018	Case study/series	Case study/series	1
Study records improved blood flow within a month of replacing cigarettes with vaping	Hawkes N.		2019	The BMJ	367	Journal Article	l6548	http://dx.doi.org/10.1136/bmj.l6548	6285	6617	Hawkes 2019	Commentary/Editorial without new evidence	Commentary/Editorial without new evidence	1
Changes in clinical risk endpoints linked to cardiovascular and other smoking-related diseases after switching from cigarettes to the ths for six months	Haziza C.; Ansari S.M.; Lama N.; Bosilkovska M.; Blanc N.; Skiada D.; Ancerewicz J.; Picavet P.; Baker G.; Luedicke F.		2018	Atherosclerosis Supplements	32		131-132		1596	2823	Haziza 2018	Only Abstract is published	Only Abstract is published
Reduction In Exposure To Selected Harmful And Potentially Harmful Constituents Approaching Those Observed Upon Smoking Abstinence In Smokers Switching To The Menthol Tobacco Heating System 2.2 For Three Months (Part 1)	Haziza, Christelle; Bourdonnaye, de La; Donelli, Andrea; Poux, Valerie; Skiada, Dimitra; Weitkunat, Rolf; Baker, Gizelle; Picavet, Patrick; Ludicke, Frank	Introduction: The Tobacco Heating System (THS) is a "heat-not-burn" tobacco product designed to generate significantly lower levels of harmful and potentially harmful constituents (HPHC) and present lower risk of harm than cigarettes. This study assessed the exposure reduction to selected HPHC in smokers switching to menthol THS (mTHS) 2.2 compared with smokers continuing smoking menthol cigarett…	2019	Nicotine & tobacco research : official journal of the Society for Research on Nicotine and Tobacco		Journal Article		https://dx.doi.org/10.1093/ntr/ntz013	1598	2821	Haziza 2019	Outcome: Not adverse health effects/injuries	Outcome: Not adverse health effects/injuries	1
Favorable Changes in Biomarkers of Potential Harm to Reduce the Adverse Health Effects of Smoking in Smokers Switching to the Menthol Tobacco Heating System 2.2 for Three Months (Part 2)	Haziza C.; Bourdonnaye, de La; Donelli A.; Skiada D.; Poux V.; Weitkunat R.; Baker G.; Picavet P.; Ludicke F.	INTRODUCTION: Tobacco Heating System (THS) 2.2, a candidate modified-risk tobacco product aims at offering an alternative to cigarettes for smokers while substantially reducing the exposure to harmful and potentially harmful constituents (HPHCs) found in cigarette smoke. METHOD(S): One hundred and sixty healthy adult U.S. smokers participated in this randomized, three-arm parallel group, controll…	2019	Nicotine & tobacco research : official journal of the Society for Research on Nicotine and Tobacco		Journal Article		http://dx.doi.org/10.1093/ntr/ntz084	1597	2822	Haziza 2019	duplicate	duplicate		duplicate
Favorable Changes in Biomarkers of Potential Harm to Reduce the Adverse Health Effects of Smoking in Smokers Switching to the Menthol Tobacco Heating System 2.2 for 3 Months (Part 2)	Haziza C.; G., De La Bourdonnaye; Donelli A.; Skiada D.; Poux V.; Weitkunat R.; Baker G.; Picavet P.; Ludicke F.	Introduction: Tobacco Heating System (THS) 2.2, a candidate modified-risk tobacco product, aims at offering an alternative to cigarettes for smokers while substantially reducing the exposure to harmful and potentially harmful constituents found in cigarette smoke. Method(s): One hundred and sixty healthy adult US smokers participated in this randomized, three-arm parallel group, controlled clinic…	2020	Nicotine and Tobacco Research	22	4	549-559	http://dx.doi.org/10.1093/ntr/ntz084	6295	6607	Haziza 2020	Included	Included	0	CardioVascular/ Metabolic/ Immune/ Respiratory
A Randomized Controlled Trial Evaluating the Efficacy of E-Cigarette Use for Smoking Cessation in the General Population: E3 Trial Design	Hebert-Losier A.; Filion K.B.; Windle S.B.; Eisenberg M.J.	Background: Smoking cessation improves morbidity and mortality among smokers who achieve long-term abstinence. Many smokers are using electronic cigarettes (e-cigarettes) to attempt to quit, despite a lack of data concerning their efficacy and safety for smoking cessation. Method(s): The Evaluating the Efficacy of E-Cigarette use for Smoking Cessation (E3) trial is a multicentre randomized contro…	2020	CJC Open	2	3	168-175	http://dx.doi.org/10.1016/j.cjco.2020.03.006	6300	6602	Hebert-Losier 2020	Protocol	Protocol	1
Highest prevalence of respiratory symptoms among smokers who also use e-cigarettes	Hedman L.; Backman H.; Stridsman C.; Ekerljung L.	Aim: To study the prevalence and associated factors of e-cigarette use in Swedish adults. Method(s): In 2016, the Obstructive Lung Disease in Northern Sweden (OLIN) and West Sweden Asthma study (WSAS) conducted postal questionnaire surveys among adults aged 20-75y. In OLIN, n=6,519 participated (53% of invited) and in WSAS n=23,753 (50% of invited). The same validated questionnaire was used, incl…	2017	European Respiratory Journal	50	Journal Article		http://dx.doi.org/10.1183/1393003.congress-2017.PA4485	1607	2812	Hedman 2017	Only Abstract is published	Only Abstract is published	1
Association of Electronic Cigarette Use With Smoking Habits, Demographic Factors, and Respiratory Symptoms	Hedman L.; Backman H.; Stridsman C.; Bosson J.A.; Lundback M.; Lindberg A.; Ronmark E.; Ekerljung L.	Importance: There is an ongoing debate about whether electronic cigarettes (e-cigarettes) are the solution to the tobacco epidemic or a new public health threat. Large representative studies are needed to study e-cigarette use in the general population, but hardly any have been published. Objective(s): To estimate the prevalence of e-cigarette use and to investigate the association of e-cigarette…	2018	JAMA network open	1	3	e180789	http://dx.doi.org/10.1001/jamanetworkopen.2018.0789	1606	2813	Hedman 2018	Included	Included	0	Respiratory
E-cigarette use among Swedish teenagers	Hedman L.; Backman H.; Stridsman C.; Andersson M.; Lindberg A.; Ronmark E.	Electronic (e) cigarettes are portrayed as a substitute for conventional cigarettes and as a means for smoking cessation. In contradiction, much of the marketing is designed to appeal to teenagers and nonsmokers. Aim(s): to estimate the prevalence of e-cigarette use in relation to smoking habits and demographic factors in teenagers. Within the Obstructive Lung Disease in Northern Sweden (OLIN) st…	2018	European Respiratory Journal	52	Journal Article		http://dx.doi.org/10.1183/13993003.congress-2018.OA5220	1605	2814	Hedman 2018	Only Abstract is published	Only Abstract is published	1
Public health consequences of e-cigarette use	Helen G.S.; Eaton D.L.		2018	JAMA Internal Medicine	178	7	984-986	http://dx.doi.org/10.1001/jamainternmed.2018.1600	1614	2805	Helen 2018	Commentary/Editorial without new evidence	Commentary/Editorial without new evidence	1
A case of hypereosinophilia and eosinophilic asthma due to electronic cigarette use	Helgeson A.; Brooks J.; Lobo F.	Rationale: Hypereosinophilia is an absolute eosinophil count in the peripheral blood greater than 1,500 cells/microliter for six months and/or pathological confirmation of tissue hypereosinophilia. The underlying mechanism leading to hypereosinophilia remains unknown in the majority of patients. If untreated, these eosinophils lead to inflammation and organ dysfunction, making early detection cri…	2017	Allergy and Asthma Proceedings	38	4	329		1615	2804	Helgeson 2017	Case study/series	Case study/series	1
Are smokers saved by e-cigarette?	Helwig A.; De, Kanter W.		2019	Nederlands tijdschrift voor geneeskunde	163	34	D3927		1617	2802	Helwig 2019	Language: Not written in English or French	Language: Not written in English or French	1
Imaging of Vaping-Associated Lung Disease	Henry T.S.; Kanne J.P.; Kligerman S.J.		2019	The New England journal of medicine		Journal Article		http://dx.doi.org/10.1056/NEJMc1911995	1628	2791	Henry 2019	Case study/series	Case study/series	1
Tobacco and bone fractures: A review of the facts and issues that every orthopaedic surgeon should know	Hernigou J.; Schuind F.	Objectives The aim of this study was to review the impact of smoking tobacco on the musculoskeletal system, and on bone fractures in particular. Methods english-language publications of human and animal studies categorizing subjects into smokers and nonsmokers were sourced from MeDLIne, The cochrane Library, and scopUs. This review specifically focused on the risk, surgical treatment, and prevent…	2019	Bone and Joint Research	8	6	255-265	http://dx.doi.org/10.1302/2046-3758.86.BJR-2018-0344.R1	1636	2783	Hernigou 2019	A systematic review/review paper/ meta-analysis/	Not a systematic review/meta-analysis	1
Thermal injuries from exploding electronic cigarettes	Hickey S.; Goverman J.; Friedstat J.; Sheridan R.; Schulz J.	Introduction: There are an estimated 2.75 million electronic cigarette (EC) users in the United States. ECs have become the most commonly used nicotine-containing product in young adults ages 18-24 years. Thermal, blast, and missile injuries from EC explosions has grown rapidly in recent years. Burn surgeons must remain up to date regarding management and treatment of burn injuries related to EC …	2018	Burns	44	5	1294-1301	http://dx.doi.org/10.1016/j.burns.2018.02.008	1645	2774	Hickey 2018	Outcome	Injuries/poisonings		Injuries/poisonings
The effects of e-cigarette and cigarette use on the nasal microbiome	Hickman E.; Zorn B.; Rebuli M.E.; Robinette C.; Wolfgang M.; Jaspers I.	Rationale: Electronic cigarettes (e-cigarettes) are gaining popularity as an alternative to smoking traditional cigarettes. E-cigarettes are often perceived as safer than cigarettes, but the effects of e-cigarette use on the respiratory system have not been fully characterized. One area of research that has not been explored in the context of e-cigarette use is the potential effect of e-cigarette…	2020	American Journal of Respiratory and Critical Care Medicine	201	1			6343	6559	Hickman 2020	Only Abstract is published	Only Abstract is published	1
Effects of e-cigarette use on human lung tissue: On harm reduction and causing harm	Hiemstra P.S.; Bals R.		2018	American Journal of Respiratory and Critical Care Medicine	198	1	2022-06-07	http://dx.doi.org/10.1164/rccm.201802-0299ED	1650	2769	Hiemstra 2018	Commentary/Editorial without new evidence	Commentary/Editorial without new evidence	1
E-cigarette Dermatitis	Holland T.E.; Feld, De La		2019	Dermatitis	30	4	272	http://dx.doi.org/10.1097/DER.0000000000000483	1680	2739	Holland 2019	Case study/series	Case study/series	1
Use of e-cigarettes associated with lower sperm counts in a cross-sectional study of young men from the general population	Holmboe S.A.; Priskorn L.; Jensen T.K.; Skakkebaek N.E.; Andersson A.-M.; Jorgensen N.	STUDY QUESTION: Are use of e-cigarettes and snuff associated with testicular function as previously shown for conventional cigarettes and marijuana? SUMMARY ANSWER: Use of e-cigarettes is associated with reduced semen quality but not with higher serum testosterone level as observed for conventional cigarette use. Snuff use was not associated with markers of testicular function. WHAT IS KNOWN ALRE…	2020	Human Reproduction	35	7	1693-1701	http://dx.doi.org/10.1093/humrep/deaa089	6389	6513	Holmboe 2020	Outcome	Reproductive health	1	Reproductive health
Electronic Cigarette Use and Oral Human Papillomavirus Infection Among US Adult Population: Analysis of 2013-2016 NHANES	Hong Y.-R.; Mainous A.G.		2020	Journal of General Internal Medicine		Journal Article		http://dx.doi.org/10.1007/s11606-020-05874-3	6393	6509	Hong 2020	Oral outcome	Oral outcome	1	Oral Health and Cancer
Vaping: CDC investigates severe lung injuries	Hopkins, Tanne J.		2019	BMJ (Clinical research ed.)	366	Journal Article	l5228	http://dx.doi.org/10.1136/bmj.l5228	1695	2724	Hopkins 2019	Commentary/Editorial without new evidence	Commentary/Editorial without new evidence	1
Identification of respiratory health effects and cytotoxic flavor chemicals in popular electronic cigarette refill fluids	Hua M.; Omaiye E.; Luo W.; McWhirter K.J.; Pankow J.F.; Talbot P.	RATIONALE: Few chemical flavors in electronic cigarette (EC) refill fluids have inhalation safety data available for humans. With the increasing prevalence of EC and their popularity worldwide, it is important to assess the respiratory effects associated with chemical flavors in EC refill fluids. Studies investigating the relationship between chemical flavors and their concentrations on the respi…	2018	American Journal of Respiratory and Critical Care Medicine	197	Journal Article			1708	2711	Hua 2018	Only Abstract is published	Only Abstract is published	1
Electronic cigarette: A recent update of its toxic effects on humans	Huang S.-J.; Xu Y.-M.; Lau A.T.Y.	Electronic cigarettes (e-cigarettes), battery-powered and liquid-vaporizing devices, were invented to replace the conventional cigarette (c-cigarette) smoking for the sake of reducing the adverse effects on multiple organ systems that c-cigarettes have induced. Although some of the identified harmful components in e-cigarettes were alleged to be measured in lower quantity than those in c-cigarett…	2018	Journal of cellular physiology	233	6	4466-4478	http://dx.doi.org/10.1002/jcp.26352	1715	2704	Huang 2018	A systematic review/review paper/ meta-analysis/	Not a systematic review/meta-analysis	1
Inadvertent ocular exposures secondary to e-liquid misuse	Hughes A.; Hendrickson R.G.	Background: "Vaping fluids" are often purchased in refill bottles with varying concentrations of nicotine that are used to fill the electronic cigarette cartridge. There are no standardized tip or dropper for e-liquid refill bottles. Most manufacturers make refill bottles with either a needle tip or dropper cap that can easily fill a variety of vaping devices. Vaping refill bottles may physically…	2018	Clinical toxicology	56	10	926	http://dx.doi.org/10.1080/15563650.2018.1506610	1724	3157	Hughes 2018	Only Abstract is published	Only Abstract is published	1
An epidemiologic and clinical description of e-cigarette toxicity	Hughes A.; Hendrickson R.G.	Introduction: E-cigarettes are battery-powered electronic nicotine delivery systems that simulate smoking by vaporizing nicotine-containing solutions. Systematic published data on e-liquid toxicity and exposures are limited to case reports and retrospective studies. Prospectively-collected data on the type of exposure, symptomatology, duration of symptoms, and concentration/flavor of e-fluids has…	2019	Clinical toxicology	57	4	287-293	http://dx.doi.org/10.1080/15563650.2018.1510503	1723	3158	Hughes 2019	Injuries/poisonings	Injuries/poisonings		Injuries/poisonings
Inadvertent ocular exposures secondary to e-liquid misuse	Hughes A.; Hendrickson R.G.		2019	Clinical toxicology	57	9	827-828	http://dx.doi.org/10.1080/15563650.2019.1577434	1721	3160	Hughes 2019	Duplicate Study	Duplicate Study	1
Does vaping cause seizures? The need for comprehensive drug testing	Hughes A.; Hendrickson R.G.		2020	Clinical toxicology	58	3	217-218	http://dx.doi.org/10.1080/15563650.2019.1618468	6420	7075	Hughes 2020	Commentary/Editorial without new evidence	Commentary/Editorial without new evidence	1
Association of e-cigarette use with oral health: a population-based cross-sectional questionnaire study	Huilgol P.; Bhatt S.P.; Biligowda N.; Wright N.C.; Wells J.M.	BACKGROUND: The impact of daily or intermittent electronic cigarette (e-cigarette) use on oral health is unknown. METHOD(S): We performed a cross-sectional analysis using the 2016 Behavioral Risk Factor Surveillance System data. Poor oral health was determined by the number of permanent teeth removed due to non-traumatic causes, and e-cigarette use determined by daily or intermittent use within 3…	2019	Journal of public health (Oxford, England)	41	2	354-361	http://dx.doi.org/10.1093/pubmed/fdy082	1729	3152	Huilgol 2019	Included	Included	0	Oral Health
The longitudinal evaluation of lung function and biomarkers (levante) study in medical students: Preliminary Results	I.N., De La Puerta; Ramirez-Venegas A.; Cabrera C.; Diaz-Perez D.; Forner M.; Falfan-Valencia R.; Reyes L.; Rodriguez-Llamazares S.; Requeno N.; Marin J.M.; MacArio C.C.; Celli B.; Velasco M.V.	Introduction: There are limited studies describing the evolution of lung function and its relationship with phenotypes in young individuals aged between 16 and 26 years. Objective(s): To evaluate the prevalence of spirometric dysfunction in medical students at the enrollment visit of the study. Method(s): Incoming medical students at 4 universities (3 in Spain, one in Mexico) underwent anthropome…	2020	European Respiratory Journal	56	Journal Article		http://dx.doi.org/10.1183/13993003.congress-2020.2181	6447	7048	I 2020	Only Abstract is published	Only Abstract is published	1
Comparison of RANKL and osteoprotegerin levels in the gingival crevicular fluid of young cigarette- and waterpipe-smokers and individuals using electronic nicotine delivery systems	Ibraheem W.I.; Fageeh H.I.; Preethanath R.S.; Alzahrani F.A.; Al-Zawawi A.S.; Divakar D.D.; Al-Kheraif A.A.	OBJECTIVE: The aim of the present observational case-control study was to compare the levels of Receptor activator of NF-kappa B ligand (RANKL) and osteoprotegerin (OPG) in the gingival crevicular fluid (GCF) of cigarette- and waterpipe-smokers and electronic-nicotine-delivery-systems (ENDS)-users. METHOD(S): Demographic data was collected using a questionnaire. Clinical periodontal parameters (p…	2020	Archives of Oral Biology	115	Journal Article	104714	http://dx.doi.org/10.1016/j.archoralbio.2020.104714	6451	7044	Ibraheem 2020	Included	Included	0	Oral Health
Electronic cigarette smoking increases of arterial stifness and oxidative stress to a lesser extent than a single normal cigarette: An acute and chronic study	Ikonomidis I.; Vlastos D.; Kostelli G.; Kourea K.; Kondylopoulou O.; Vlachos S.; Benas D.; Varoudi M.; Pavlidis G.; Dede V.; Triantafyllidi H.; Andreadou I.; Lekakis J.	Background: Electronic cigarette is proposed as a bridge to smoking cessation. In this study we examined its effects on aortic elasticity, exhaled CO concentration, and oxidative stress both acutely and after 1 month of use. Methods: Seventy current smokers (mean age 48 years+/-5) without cardiovascular disease participated in the study. In the acute phase the subjects were randomized to smoke ei…	2017	European heart journal	38	Journal Article	1072	http://dx.doi.org/10.1093/eurheartj/ehx502.P5166	1743	3138	Ikonomidis 2017	Duplicate Study	Duplicate Study	1
Electronic cigarette smoking increases arterial stiffness and oxidative stress to a lesser extent than a single conventional cigarette	Ikonomidis I.; Vlastos D.; Kourea K.; Kostelli G.; Varoudi M.; Pavlidis G.; Efentakis P.; Triantafyllidi H.; Parissis J.; Andreadou I.; Iliodromitis E.; Lekakis J.		2018	Circulation	137	3	303-306	http://dx.doi.org/10.1161/CIRCULATIONAHA.117.029153	1744	3137	Ikonomidis 2018	Included	Included	0	Immune, Cardiovascular
Effects of electronic cigarette on platelet and vascular function after four months of use	Ikonomidis I.; Katogiannis K.; Kostelli G.; Kourea K.; Kyriakou E.; Kypraiou A.; Tsoumani M.; Andreadou I.; Lambadiari V.; Plotas P.; Thymis I.; Tsantes A.E.	We examined the effects of electronic cigarette on platelet and vascular function after 4 months of use compared to tobacco smoking. Forty smokers without cardiovascular disease were randomized to smoke either conventional cigarettes or an electronic cigarette (nicotine concentration of 12 mg/ml). At baseline and after four months, we measured a) platelet function by Platelet Function Analyzer PF…	2020	Food and Chemical Toxicology	141	Journal Article	111389	http://dx.doi.org/10.1016/j.fct.2020.111389	6457	7038	Ikonomidis 2020	Included	Included	0	Immune, cardiovascular
Efficacy and Safety of Electronic Cigarettes for Smoking Cessation: A Critical Approach	Ioakeimidis N.; Vlachopoulos C.; Tousoulis D.		2016	Hellenic Journal of Cardiology	57	1	2022-01-06	http://dx.doi.org/10.1016/S1109-9666%2816%2930011-2	1752	3129	Ioakeimidis 2016	A systematic review/review paper/ meta-analysis/	Not a systematic review/meta-analysis	1
Effect of electronic cigarette smoking on pulse pressure amplification	Ioakeimidis N.; Vlachopoulos C.; Georgakopoulos C.; Abdelrasoul M.; Terentes-Printzios D.; Gourgouli I.; Maggas N.; Lazaros G.; Tousoulis D.	Background: Aim of the study was to investigate the acute effect of electronic cigarette (EC) smoking on the aortic pressure waveform amplification by measuring the aortic pressures and augmentation index (AIx) in young healthy smokers. We also sought to compare the effect of EC and combustible cigarette (TC) smoking on central haemodynamics. Methods: We studied 24 smokers (age: 30+/-8 years) oth…	2017	European heart journal	38	Journal Article	919-920	http://dx.doi.org/10.1093/eurheartj/ehx502.P4421	1750	3131	Ioakeimidis 2017	Outcome: Not adverse health effects/injuries	Outcome: Not adverse health effects/injuries	1
Aortic stiffness is significantly increased in low-nicotine dependent smokers after the use of both combustible and electronic cigarettes	Ioakeimidis N.; Vlachopoulos C.; Abdelrasoul M.; Georgakopoulos C.; Terentes-Printzios D.; Maggas N.; Katsi V.; Stefanadis C.; Tousoulis D.	Purpose: We sought to determine whether the magnitude of nicotine dependence, might have a differential effect on aortic stiffness after tobacco cigarette (TC) and electronic cigarette (EC) smoking. Methods: We studied 27 smokers (age: 30+/-8 years) otherwise free of cardiovascular risk factors on three separate occasions: a) TC over 5 minutes, b) EC for a period of 30 minutes, and c) nothing (sh…	2017	European heart journal	38	Journal Article	709	http://dx.doi.org/10.1093/eurheartj/ehx502.P3406	1748	3133	Ioakeimidis 2017	Outcome: Not adverse health effects/injuries	Outcome: Not adverse health effects/injuries	1
Tobacco and electronic cigarettes adversely impact ECG indexes of ventricular repolarization: implication for sudden death risk	Ip M.; Diamantakos E.; Haptonstall K.; Choroomi Y.; Moheimani R.S.; Nguyen K.H.; Tran E.; Gornbein J.; Middlekauff H.R.	Tobacco cigarette smoking is associated with increased sudden death risk, perhaps through adverse effects on ventricular repolarization. The effect of electronic (e-)cigarettes on ventricular repolarization is unknown. The objective of the study was to test the hypothesis that tobacco cigarettes and e-cigarettes have similar adverse effects on electrocardiogram (ECG) indexes of ventricular repola…	2020	American journal of physiology.Heart and circulatory physiology	318	5	H1176-H1184	http://dx.doi.org/10.1152/ajpheart.00738.2019	6466	7029	Ip 2020	Included	Included	0	Cardiovascular health
Electronic cigarettes and oral health: A narrative review	Ismail A.F.; Ghazali A.F.	Effects of smoking have been well established and recognized worldwide. With the advancement of technology, e-cigarette has gained popularity and became a global trend. However, its safety and how it affects human's health, especially the oral health is debatable. The aim of this article is to review the potential adverse effect of e-cigarette on oral health. A systematic search was conducted usi…	2018	International Journal of Pharmaceutical Research	10	2	84-86		1764	3117	Ismail 2018	A systematic review/review paper/ meta-analysis/	Not a systematic review/meta-analysis	1
Effect of electronic cigarette usage on oral health: A 6-month prospective study	Ismail A.F.; Ghazali A.F.; Daud A.	A growing trend towards a new type of alternative device where cigarette smokers use electronic cigarette (e-cigarette) to receive nicotine is a concern to global health.Questions have been raised about the safety of the prolonged used of e-cigarette as it claims as the system to substitute nicotine from tobacco. However, to date there has been little documented evidence regarding the oral health…	2019	Indian Journal of Public Health Research and Development	10	6	1455-1460	http://dx.doi.org/10.5958/0976-5506.2019.01503.1	1765	3116	Ismail 2019	Commentary/Editorial without new evidence	Commentary/Editorial without new evidence	1
Lung injury associated with electronic cigarettes inhalation diagnosed by transbronchial lung biopsy	Itoh M.; Aoshiba K.; Herai Y.; Nakamura H.; Takemura T.	A 46-year-old healthy man developed respiratory distress, night sweats, fever, and weight loss after using electronic cigarettes (e-cigs) for approximately 1 month. He presented to the hospital when the symptoms worsened 2 months after onset. The findings of bronchoalveolar lavage (BAL) fluid examination and the following transbronchial lung biopsy examination led to the diagnosis of acute alveol…	2018	Respirology Case Reports	6	1	e00282	http://dx.doi.org/10.1002/rcr2.282	1767	3114	Itoh 2018	Case study/series	Case study/series	1
Flavor preference and systemic immunoglobulin responses in e-cigarette users and waterpipe and tobacco smokers: A pilot study	Jackson M.; Singh K.P.; Lamb T.; McIntosh S.; Rahman I.	Electronic cigarette (e-cigarette) use has had an exponential increase in popularity since the product was released to the public. Currently, there is a lack of human studies that assess different biomarker levels. This pilot study attempts to link e-cigarette and other tobacco product usage with clinical respiratory symptoms and immunoglobulin response. Subjects completed surveys in order to col…	2020	International Journal of Environmental Research and Public Health	17	2	640	http://dx.doi.org/10.3390/ijerph17020640	6494	6465	Jackson 2020	Included	Included	0	Immune
Do youth who vape exhibit risky health lifestyles? Monitoring the future, 2017	Jackson D.B.; Boccio C.M.; Leal W.E.	Previous research links cigarette smoking with an array of unhealthy behaviors including poor diet, poor sleep quality, and reduced levels of physical exercise. To date, however, limited research has explored whether vaping nicotine (or marijuana) is associated with these same health risk behaviors. This paper addresses this gap in the literature by examining associations between vaping (nicotine…	2020	Preventive medicine	136	Journal Article	106101	http://dx.doi.org/10.1016/j.ypmed.2020.106101	6491	6468	Jackson 2020	Outcome: Not adverse health effects/injuries	Outcome: Not adverse health effects/injuries	1
Concentrations of cadmium, lead, and mercury in blood among US cigarettes, cigars, electronic cigarettes, and dual cigarette-e-cigarette users	Jain R.B.	Data from National Health and Nutrition Examination Survey for 2013-2016 were used to compare observed levels of cadmium, lead, and total mercury in blood among US residents aged >=12 years who were users of cigars, cigarettes, cigars and cigarettes, e-cigarettes and dual users of cigarettes and e-cigarettes. Total sample size available for analysis was 1139. Adjusted geometric means (AGM) among …	2019	Environmental Pollution		Journal Article	970-974	http://dx.doi.org/10.1016/j.envpol.2019.05.041	1792	2261	Jain 2019	Outcome: Not adverse health effects/injuries	Outcome: Not adverse health effects/injuries	1
Concentrations of serum cotinine across stages of glomerular function among US adult smokers and nonsmokers	Jain R.B.	Data from National Health and Nutrition Examination Survey for 1999-2016 were used to investigate variabilities in serum cotinine levels for US adult smokers (N=8951) and nonsmokers (N=28,205) aged >=20 years across the stages of glomerular function (GF). Those with serum cotinine levels =3.3 ng/mL and reported using cigarettes, cigars, pipes, and/or water pipes with or without using e-cigarettes…	2020	Environmental science and pollution research international	27	28	34978-34986	http://dx.doi.org/10.1007/s11356-020-09797-8	6521	6413	Jain 2020	Exposure: Not e-cigarettes/vaping	Exposure: Not e-cigarettes/vaping	1
Case report: Two severe cases of suicide attempts using nicotine containing e-cigarette liquid	Jalkanen V.; Varela V.; Kalliomaki J.	The use of electronic cigarettes and nicotine-containing liquids is getting more common, thus increasing the risk for intentional or unintentional nicotine poisoning. The results of ingestion of nicotine can be severe, even fatal. We describe two different cases of severe poisonings caused by nicotine-containing electronic cigarette liquids.	2016	Duodecim; laaketieteellinen aikakauskirja	132	16	1480-1483		1794	2259	Jalkanen 2016	Outcome: Not adverse health effects/injuries	Outcome: Not adverse health effects/injuries	1
The impact of cigarette and e-cigarette smoking on human health	Jankowski M.; Brozek G.; Zejda J.; Kurowski T.; Knura M.; Idzik A.	Electronic cigarette smoking has gaining in popularity. The impact of e-cigarette use on human health is unknown. Aim(s): We sought to compare health effects of cigarette and e-cigarette smoking on human health, with special emphasis on their influence on respiratory system. Method(s): A population based survey in a group of 2500 students from two Universities in Katowice, Poland. We used previou…	2017	European Respiratory Journal	50	Journal Article		http://dx.doi.org/10.1183/1393003.congress-2017.PA4491	1801	2252	Jankowski 2017	Only Abstract is published	Only Abstract is published	1
E-smoking: Emerging public health problem?	Jankowski M.; Brozek G.; Lawson J.; Skoczynski S.; Zejda J.E.	E-cigarette use has become increasingly popular, especially among the young. Its long-term influence upon health is unknown. Aim of this review has been to present the current state of knowledge about the impact of e-cigarette use on health, with an emphasis on Central and Eastern Europe. During the preparation of this narrative review, the literature on e-cigarettes available within the network …	2017	International journal of occupational medicine and environmental health	30	3	329-344	http://dx.doi.org/10.13075/ijomeh.1896.01046	1799	2254	Jankowski 2017	A systematic review/review paper/ meta-analysis/	Not a systematic review/meta-analysis	1
Acute health effects of short-term use of e-cigarette on respiratory and cardiovascular system	Jankowski M.; Brozek G.; Zejda J.; Majek P.; Lubanski J.	The health effects of using e-cigarette has not been fully understood. The aim of the study was to assess the impact of 5 min e-cigarette usage on respiratory and cardiovascular system, compared to cigarette smoking. 120 healthy adults (aged 21.7+/-2.1yo) were divided into 4 groups (n=30 each): control (C), smokers (S), e-smokers (E) and dual users (D). Heart rate, blood pressure, saturation, exh…	2018	European Respiratory Journal	52	Journal Article		http://dx.doi.org/10.1183/13993003.congress-2018.PA1721	1802	2251	Jankowski 2018	Outcome: Not adverse health effects/injuries	Outcome: Not adverse health effects/injuries	1
New ideas, old problems? Heated tobacco products - a systematic review	Jankowski M.; Brozek G.M.; Lawson J.; Skoczynski S.; Majek P.; Zejda J.E.	Heated tobacco products (HTPs) are a form of nicotine delivery intended to provide an alternative to traditional cigarettes. The aim of this systematic review was to present the current state of knowledge on HTPs with an emphasis on the potential impact of HTP use on human health. During the preparation of this systematic review, the literature on HTPs available within Medline/PubMed, EMBASE, CIN…	2019	International journal of occupational medicine and environmental health	32	5	595-634	http://dx.doi.org/10.13075/ijomeh.1896.01433	6532	6402	Jankowski 2019	A systematic review/review paper/ meta-analysis/	A systematic review/meta-analysis	1
Juul use is associated with unique airway inflammatory changes as compared to non-vapers, cigarette smokers, and non-juul ecigarette users	Jaspers I.; Duffney P.F.; Hickman E.; Wells H.; Alexis N.E.	Rationale: The recent outbreak of e-cigarette (E-cig) and vaping product associated lung injury (EVALI) has resulted in over 1600 hospital admissions and over 30 fatalities in the US alone. Finding the underlying causes for EVALI and understanding why this outbreak is occurring now even though E-cigs have been on the market for over 10 years is of immediate urgency. Podbased devices, such as JUUL…	2020	American Journal of Respiratory and Critical Care Medicine	201	1			6544	6390	Jaspers 2020	Only Abstract is published	Only Abstract is published	1
Recent updates on electronic cigarette aerosol and inhaled nicotine effects on periodontal and pulmonary tissues	Javed F.; Kellesarian S.V.; Sundar I.K.; Romanos G.E.; Rahman I.	E-cigarette-derived inhaled nicotine may contribute to the pathogenesis of periodontal and pulmonary diseases in particular via lung inflammation, injurious, and dysregulated repair responses. Nicotine is shown to have antiproliferative properties and affects fibroblasts in vitro, which may interfere in tissue myofibroblast differentiation in e-cig users. This will affect the ability to heal woun…	2017	Oral diseases	23	8	1052-1057	http://dx.doi.org/10.1111/odi.12652	1816	2237	Javed 2017	A systematic review/review paper/ meta-analysis/	Not a systematic review/meta-analysis	1
Comparison of Periodontal Parameters and Self-Perceived Oral Symptoms Among Cigarette Smokers, Individuals Vaping Electronic Cigarettes, and Never-Smokers	Javed F.; Abduljabbar T.; Vohra F.; Malmstrom H.; Rahman I.; Romanos G.E.	BACKGROUND: To the authors' knowledge, there are no studies that have compared periodontal parameters and self-perceived oral symptoms (OSs) among cigarette smokers (CSs) (group 1), individuals exclusively vaping electronic cigarettes (group 2), and never-smokers (NSs) (group 3). The aim of this study is to assess periodontal parameters and self-perceived OSs among vaping individuals, CSs, and NS…	2017	Journal of periodontology	88	10	1059-1065	http://dx.doi.org/10.1902/jop.2017.170197	1815	2238	Javed 2017	Included	Included	0	Oral Health
Tobacco-product usage as a risk factor for dental implants	Javed, Fawad; Rahman, Irfan; Romanos, Georgios E.	The oral cavities of tobacco smokers and users of smokeless tobacco products are exposed to high concentrations of nicotine. A limited number of animal studies have assessed the effect of nicotine on osseointegration. Results from experimental studies have reported a statistically significant decrease, at 4 weeks of follow-up, in bone-to-implant contact among rats exposed to nicotine compared wit…	2019	Periodontology 2000	81	1	48-56	https://dx.doi.org/10.1111/prd.12282	1817	2236	Javed 2019	A systematic review/review paper/ meta-analysis/	Not a systematic review/meta-analysis	1
Electronic Cigarettes and Youth in the United States: A Call to Action (at the Local, National and Global Levels)	Jenssen, Brian P.; Boykan, Rachel	E-cigarettes have emerged and soared in popularity in the past ten years, making them the most common tobacco product used among youth in the United States (US). In this review, we discuss what the Surgeon General has called a public health "epidemic"-the precipitous increase in youth use of e-cigarettes and the health consequences of this behavior. Further, we review tobacco control policy effor…	2019	Children (Basel, Switzerland)	6	2		https://dx.doi.org/10.3390/children6020030	1829	2181	Jenssen 2019	A systematic review/review paper/ meta-analysis/	Not a systematic review/meta-analysis	1
Associations of Electronic and Conventional Cigarette Use with Periodontal Disease in South Korean Adults	Jeong W.; Choi D.-W.; Kim Y.K.; Lee H.J.; Lee S.A.; Park E.-C.; Jang S.-I.	BACKGROUND: The aim of this study was to examine the association of conventional cigarette smoking and electronic cigarette vaping with periodontal disease in South Korean adults. METHOD(S): For this study, data from 13,551 participants, a subset derived from the Korean National Health and Nutrition Examination Survey conducted between 2013 and 2015, were examined. Participants were divided into …	2019	Journal of periodontology		Journal Article		http://dx.doi.org/10.1002/JPER.19-0060	1833	2177	Jeong 2019	Included	Included	0	Oral Health
Associations of electronic and conventional cigarette use with periodontal disease in South Korean adults	Jeong W.; Choi D.-W.; Kim Y.K.; Lee H.J.; Lee S.A.; Park E.-C.; Jang S.-I.	Background: The aim of this study was to examine the association of conventional cigarette smoking and electronic cigarette vaping with periodontal disease in South Korean adults. Method(s): For this study, data from 13,551 participants, a subset derived from the Korean National Health and Nutrition Examination Survey conducted between 2013 and 2015, were examined. Participants were divided into …	2020	Journal of periodontology	91	1	55-64	http://dx.doi.org/10.1002/JPER.19-0060	6556	6378	Jeong 2020	Duplicate Study	Duplicate Study	1
E-Cigarettes: Effects on the fetus	Jiang N.; Lee L.; Zelikoff J.T.; Weitzman M.		2018	Pediatrics in Review	39	3	156-158	http://dx.doi.org/10.1542/pir.2017-0112	1838	2172	Jiang 2018	A systematic review/review paper/ meta-analysis/	Not a systematic review/meta-analysis	1
Vaping-Related Acute Parenchymal Lung Injury: A Systematic Review	Jonas A.M.; Raj R.	The outbreak of vaping-related acute lung injury in the United States, named EVALI (e-cigarette or vaping product use associated acute lung injury), has reignited concerns about the health effects of vaping. Initial case reports of vaping-related lung injury date back to 2012, but the ongoing outbreak of EVALI began in the summer of 2019 and has been implicated in 2,807 cases and 68 deaths as of …	2020	Chest	158	4	1555-1565	http://dx.doi.org/10.1016/j.chest.2020.03.085	6577	6357	Jonas 2020	A systematic review/review paper/ meta-analysis/	A systematic review/meta-analysis	1
E-cigarette burn injuries: Comprehensive review and management guidelines proposal	Jones C.D.; Ho W.; Gunn E.; Widdowson D.; Bahia H.	Introduction: Electronic cigarettes (EC) have been reported to be associated with burns secondary to explosions of the device or battery, or contact from overheating, resulting in flame, contact or chemical burns. In addition to this, there have also been reported cases of soft tissue and bony trauma with or without associated burns. Using collective evidence, this review aims to summarise all re…	2019	Burns	45	4	763-771	http://dx.doi.org/10.1016/j.burns.2018.09.015	1860	2150	Jones 2019	A systematic review/review paper/ meta-analysis/	Not a systematic review/meta-analysis	1
Impact of vaping on lung health and visits to the emergency department: A cross-sectional study	Junqueira D.; Zhou K.; Couperthwaite S.; Meyer J.; Rowe B.	Introduction: Despite being legal in Canada, the vaporized liquid of vaping systems contains several chemicals presenting unknown risks to lung health and little is known about their use in patients visiting the emergency department (ED). This study explores associations between exposure to inhaled products and respiratory presentations in the ED. Method(s): A cross-sectional lung health survey a…	2020	Canadian Journal of Emergency Medicine	22	Journal Article	S92	http://dx.doi.org/10.1017/cem.2020.284	6600	6334	Junqueira 2020	Only Abstract is published	Only Abstract is published	1
Does COVID19 Infect the Brain? If So, Smokers Might Be at a Higher Risk	Kabbani N.; Olds J.L.	COVID19 is a devastating global pandemic with epicenters in China, Italy, Spain, and now the United States. While the majority of infected cases appear mild, in some cases, individuals present serious cardiorespiratory complications with possible long-term lung damage. Infected individuals report a range of symptoms from headaches to shortness of breath to taste and smell loss. To that end, less …	2020	Molecular pharmacology	97	5	351-353	http://dx.doi.org/10.1124/MOLPHARM.120.000014	6603	6331	Kabbani 2020	Commentary/Editorial without new evidence	Commentary/Editorial without new evidence	1
Conventional and electronic cigarettes dysregulate the expression of iron transporters and detoxifying enzymes at the brain vascular endothelium: In vivo evidence of a gender-specific cellular response to chronic cigarette smoke exposure	Kaisar M.A.; Sivandzade F.; Bhalerao A.; Cucullo L.	It is well established that tobacco smoking is associated with vascular endothelial dysfunction in a causative and dose dependent manner primarily related to the tobacco smoke (TS) content of reactive oxygen species (ROS), nicotine, and oxidative stress (OS) -driven inflammation. Preclinical studies have also shown that nicotine (the principal e-liquid's ingredient used in e-cigarettes (e-Cigs) c…	2018	Neuroscience letters	682	Journal Article	2022-01-09	http://dx.doi.org/10.1016/j.neulet.2018.05.045	1880	2130	Kaisar 2018	Animal Study	Animal Study	1
The effect of electronic cigarette smoking on retinal microcirculation: Enlargement of the foveal avascular zone	Kalayci M.; Cetinkaya E.; Suren E.; Yigit K.; Duman F.; Erol M.K.	Background: To evaluate retinal microcirculation in electronic cigarette (e-cigarette) smokers using optical coherence tomography angiography (OCTA). Method(s): OCTA measurements were performed on the left eyes of 21 e-cigarette smokers and 21 healthy controls. Superficial and deep foveal, perifoveal and parafoveal vessel densities, outer retina and choriocapillaris flow area, foveal avascular zo…	2020	Photodiagnosis and Photodynamic Therapy	32	Journal Article	102068	http://dx.doi.org/10.1016/j.pdpdt.2020.102068	6607	6327	Kalayci 2020	Outcome	Sensory	1	Sensory
Prevalence of risk factors in patients presenting for hematuria evaluation-A prospective patient reported data analysis & outcomes	Kanda Swamy G.; James B.; Rai B.; Jefferies M.; Bose P.	Introduction & Objective: The risk factors for Urological cancers are well known. With more awareness, many changes at different levels have been implemented to minimize exposure to risk factors. We aimed to look at the contemporary prevalence of risk factors for urothelial cancers in all patients attending hematuria clinic (HC). Method(s): A questionnaire was developed comprising of all risk fac…	2019	Journal of Endourology	33	Journal Article	A34-A35	http://dx.doi.org/10.1089/end.2019.29064.abstracts	6625	6309	KandaSwamy 2019	Only Abstract is published	Only Abstract is published	1
Metabolites of Tobacco-and E-Cigarette-Related Nitrosamines Can Drive Cu2+-Mediated DNA Oxidation	Kankanamage R.N.T.; Ghosh A.B.; Jiang D.; Gkika K.; Keyes T.; Achola L.A.; Suib S.; Rusling J.F.	Nitrosamine metabolites resulting from cigarette smoking and E-cigarette (E-cig) vaping cause DNA damage that can lead to genotoxicity. While DNA adducts of metabolites of nitrosamines 4-(methylnitrosamino)-1-(3-pyridyl)-1-butanone (NNK) and N-nitrosonornicotine (NNN) are well-known tobacco-related cancer biomarkers, only a few studies implicate NNN and NNK in DNA oxidation in humans. NNK and NNN…	2020	Chemical research in toxicology	33	8	2072-2086	http://dx.doi.org/10.1021/acs.chemrestox.0c00027	6633	6301	Kankanamage 2020	Exposure: Not e-cigarettes/vaping	Exposure: Not e-cigarettes/vaping	1
Smoking types and EVALI awareness in young Russian smokers	Kapustina V.; Buchneva A.	Introduction: Lung injury associated with vaping or the use of electronic nicotine delivery systems (ENDS) also known as EVALI is a lung disease that can be severe and life-threatening. The aim of the work was to determine the frequency of ENDS using among the smoking young Russian population and public awareness regarding EVALI. Material(s) and Method(s): A survey was conducted using the develop…	2020	European Respiratory Journal	56	Journal Article		http://dx.doi.org/10.1183/13993003.congress-2020.1873	6640	6294	Kapustina 2020	Only Abstract is published	Only Abstract is published	1
Effect of Electronic Cigarettes on the Inner Mucosa of the Craniofacial Region	Kar M.; Emre I.E.; Bayar, Muluk N.; Cingi C.	OBJECTIVES: The aim of this paper is to investigate electronic cigarettes (e-cigarettes) from the otorhinolaryngologic point of view. METHOD(S): The authors searched Central Database of Kirikkale University Library, Google, PubMed, and Proquest and Google Scholar. RESULT(S): An electronic cigarette or e-cigarette is a battery-powered device that vaporizes a liquid, generally including nicotine. N…	2019	The Journal of craniofacial surgery	30	3	e235-e238	http://dx.doi.org/10.1097/SCS.0000000000005190	1899	2111	Kar 2019	A systematic review/review paper/ meta-analysis/	Not a systematic review/meta-analysis	1
The effects of vaping electronic cigarettes on periodontitis	Karaaslan F.; Dikilitas A.; Yigit U.	BACKGROUND: Electronic cigarettes (E-cigs) have been gaining popularity, increasingly used to help reduce or cease smoking traditional cigarettes (T-cigs). Although E-cigs are considered a far less harmful alternative to T-cigs, there is not enough information regarding the effects of vaping E-cigs on periodontal health. AIM: The aim of this study was to investigate the effects of vaping E-cigs, …	2020	Australian Dental Journal	65	2	143-149	http://dx.doi.org/10.1111/adj.12747	6642	6292	Karaaslan 2020	Included	Included	0	Oral, Immune
Perceptions, symptoms, and practices of electronic cigarette users: Descriptive analysis and validation of Arabic short form vaping consequences questionnaire	Karasneh, Reema; Al-Azzam, Sayer; Nusair, Mohammad; Hawamdeh, Sahar	BACKGROUND: E-cigarette (EC) use is increasing worldwide. Understanding the practices and perceptions of e-cigarette users and profiling the symptoms they experience is essential for regulating the use of such products. This study aims to investigate the practices and perceptions of e-cigarette users in Jordan and examine the symptoms (e.g. respiratory) they associate with e-cigarette use., METHO…	2021	PloS one	16	1	e0245443	https://dx.doi.org/10.1371/journal.pone.0245443	6646	6288	Karasneh 2021	Systematic errors in manuscript	Systematic errors in manuscript	1
Injury from e-cigarette explosion	Katz M.G.; Russell K.W.		2019	New England Journal of Medicine	380	25	2460	http://dx.doi.org/10.1056/NEJMicm1813769	1914	2096	Katz 2019	Case study/series	Case study/series	1
Immunological and toxicological risk assessment of e-cigarettes	Kaur G.; Pinkston R.; McLemore B.; Dorsey W.C.; Batra S.	Knowledge of the long-term toxicological and immunological effects of e-cigarette (e-cig) aerosols remains elusive due to the relatively short existence of vaping. Therefore, we performed a systematic search of articles published in public databases and analysed the research evidence in order to provide critical information regarding e-cig safety. Electronic nicotine delivery systems (or e-cigs) …	2018	European Respiratory Review	27	147	170119	http://dx.doi.org/10.1183/16000617.0119-2017	1921	2089	Kaur 2018	A systematic review/review paper/ meta-analysis/	A systematic review/meta-analysis	1
Mechanisms of toxicity and biomarkers of flavoring and flavor enhancing chemicals in emerging tobacco and non-tobacco products	Kaur G.; Muthumalage T.; Rahman I.	Tobacco products containing flavorings, such as electronic nicotine delivery devices (ENDS) or e-cigarettes, cigars/cigarillos, waterpipes, and heat-not-burn devices (iQOS) are continuously evolving. In addition to increasing the exposure of teenagers and adults to nicotine containing flavoring products and flavoring enhancers, chances of nicotine addiction through chronic use and abuse also incr…	2018	Toxicology letters	288	Journal Article	143-155	http://dx.doi.org/10.1016/j.toxlet.2018.02.025	1920	2090	Kaur 2018	A systematic review/review paper/ meta-analysis/	Not a systematic review/meta-analysis	1
Differential plasma exosomal long non-coding RNAs expression profiles and their emerging role in E-cigarette users, cigarette, waterpipe, and dual smokers	Kaur G.; Singh K.; Maremanda K.P.; Li D.; Chand H.S.; Rahman I.	Long non-coding RNAs (lncRNAs) are the varied set of transcripts that play a critical role in biological processes like gene regulation, transcription, post-transcriptional modification, and chromatin remodeling. Recent studies have reported the presence of lncRNAs in the exosomes that are involved in regulating cell-to-cell communication in lung pathologies including lung cancer, chronic obstruc…	2020	PLoS ONE	15	12	e0243065	http://dx.doi.org/10.1371/journal.pone.0243065	6666	6268	Kaur 2020	Outcome	Genetics		Genetics
Characterization of Volatile Organic Compound Metabolites in Cigarette Smokers, Electronic Nicotine Device Users, Dual Users, and Nonusers of Tobacco	Keith R.J.; Fetterman J.L.; Orimoloye O.A.; Dardari Z.; Lorkiewicz P.K.; Hamburg N.M.; Defilippis A.P.; Blaha M.J.; Bhatnagar A.	Introduction: Limited research exists about the possible cardiovascular effects of electronic nicotine delivery systems (ENDS). We therefore sought to compare exposure to known or potentially cardiotoxic volatile organic compounds (VOCs) in ENDS users, smokers, and dual users. Method(s): A total of 371 individuals from the Cardiovascular Injury due to Tobacco Use study, a cross-sectional study of…	2020	Nicotine and Tobacco Research	22	2	264-272	http://dx.doi.org/10.1093/ntr/ntz021	6679	6255	Keith 2020	Outcome: Not adverse health effects/injuries	Outcome: Not adverse health effects/injuries	1
Chronic Electronic Cigarette Users and Chronic Tobacco Cigarette Smokers have Similar Elevations in Cellular Oxidative Stress	Kelesidis T.; Tran E.; Lakhani K.; Arastoo S.; Heymans R.; Middlekauff H.	Background Electronic cigarettes (ECs), advertised as a safer alternative to tobacco cigarettes (TCs), are increasingly used by young, never smokers (NS). TCs increase oxidative stress (OS) leading to premature atherosclerotic cardiovascular disease (CVD), but the effects of ECs on OS remain poorly understood. We aimed to assess the effects of chronic EC use and TC smoking on cellular OS (COS) in…	2020	Journal of the American College of Cardiology	75	11	17	http://dx.doi.org/10.1016/S0735-1097%2820%2930563-5	6686	6809	Kelesidis 2020	Only Abstract is published	Only Abstract is published	1
Differential Impact of Chronic Electronic Cigarette and Tobacco Cigarette Smoking on Monocyte Activation in Humans	Kelesidis T.; Tran E.; Lakhani K.; Arastoo S.; Heymans R.; Middlekauff H.	Background Electronic cigarettes (ECs), advertised as a safer alternative to tobacco cigarettes (TCs), are increasingly used by young, never smokers (NS). TCs increase monocyte (MNC) and macrophage (M/M) activation and proportion of proinflammatory MNCs (INF-MNCs) leading to premature atherosclerotic cardiovascular disease (CVD), but the effects of ECs on M/M activation remain unclear. We aimed t…	2020	Journal of the American College of Cardiology	75	11	2276	http://dx.doi.org/10.1016/S0735-1097%2820%2932903-X	6685	6810	Kelesidis 2020	Only Abstract is published	Only Abstract is published	1
Elevated Cellular Oxidative Stress in Circulating Immune Cells in Otherwise Healthy Young People Who Use Electronic Cigarettes in a Cross-Sectional Single-Center Study: Implications for Future Cardiovascular Risk	Kelesidis T.; Tran E.; Arastoo S.; Lakhani K.; Heymans R.; Gornbein J.; Middlekauff H.R.	Background Tobacco cigarettes (TCs) increase oxidative stress and inflammation, both instigators of atherosclerotic cardiac disease. It is unknown if electronic cigarettes (ECs) also increase immune cell oxidative stress. We hypothesized an ordered, "dose-response" relationship, with tobacco-product type as "dose" (lowest in nonsmokers, intermediate in EC vapers, and highest in TC smokers), and t…	2020	Journal of the American Heart Association	9	18	e016983	http://dx.doi.org/10.1161/JAHA.120.016983	6684	6811	Kelesidis 2020	Included	Included	0	Immune
Expression of Key Inflammatory Proteins Is Increased in Immune Cells From Tobacco Cigarette Smokers But Not Electronic Cigarette Vapers: Implications for Atherosclerosis	Kelesidis T.; Zhang Y.; Tran E.; Sosa G.; Middlekauff H.R.		2021	Journal of the American Heart Association	10	1	e019324	http://dx.doi.org/10.1161/JAHA.120.019324	6687	6808	Kelesidis 2021	Duplicate Study	Duplicate Study	1
The cardiovascular effects of electronic cigarettes: A systematic review of experimental studies	Kennedy C.D.; van, Schalkwyk M.; McKee M.; Pisinger C.	Background: Smoking is responsible for substantial cardiovascular morbidity and mortality. Electronic cigarettes have been advocated as a means to reduce this disease burden; by reducing exposure to harmful substances in smokers who are unable to quit. Concerns have been raised however, about cardiovascular effects of their use, with inhalants containing carbonyls and fine particulate matter. We …	2019	Preventive medicine	127	Journal Article	105770	http://dx.doi.org/10.1016/j.ypmed.2019.105770	1940	2070	Kennedy 2019	A systematic review/review paper/ meta-analysis/	A systematic review/meta-analysis	1
The immediate effects of electronic cigarette use and tobacco smoking on vascular and respiratory function in healthy volunteers: A crossover study	Kerr D.; Touyz R.; Delles C.	Introduction: Electronic cigarettes have gained unprece-dented popularity as a smoking cessation tool, and are considered potentially less harmful than tobacco smoking (TS). We assessed the immediate physiological effects of electronic cigarette use (vaping) versus TS on vascular and respiratory function. Methods: A crossover study of 20 male smokers was conducted. Vascular measurements included …	2017	Journal of human hypertension	31	10	662	http://dx.doi.org/10.1038/jhh.2017.63	1945	2065	Kerr 2017	Outcome: Not adverse health effects/injuries	Outcome: Not adverse health effects/injuries	1
Acute effects of electronic and tobacco cigarettes on vascular and respiratory function in healthy volunteers: A cross-over study	Kerr D.M.I.; Brooksbank K.J.M.; Taylor R.G.; Pinel K.; Rios F.J.; Touyz R.M.; Delles C.	Objectives: To assess the acute effects of nicotine-containing electronic cigarettes versus tobacco smoking on vascular and respiratory function and circulating microparticles, particularly platelet microparticles (PMPs, biomarker of haemostasis/thrombosis) and endothelial microparticles (EMPs, biomarker of endothelial function). Method(s): Heart rate (HR), blood pressure, reactive hyperaemia ind…	2019	Journal of hypertension	37	1	154-166	http://dx.doi.org/10.1097/HJH.0000000000001890	1946	2064	Kerr 2019	Outcome: Not adverse health effects/injuries	Outcome: Not adverse health effects/injuries	1
Organizing pneumonia related to electronic cigarette use: A case report and review of literature	Khan M.S.; Khateeb F.; Akhtar J.; Khan Z.; Lal A.; Kholodovych V.; Hammersley J.	Background and Objective: Electronic cigarettes (e cigarettes) are battery operated devices that produce aerosol by heating a solution typically made up of nicotine, propylene glycol, glycerin and flavouring agents. The use of e cigarettes has risen dramatically in recent years especially among adolescents and young adults. These devices have been marketed as safer alternatives to tobacco smoking…	2018	Clinical Respiratory Journal	12	3	1295-1299	http://dx.doi.org/10.1111/crj.12775	1952	2058	Khan 2018	Case study/series	Case study/series	1
A case of organizing pneumonia related to electronic cigarette use	Khan M.; Khateeb F.M.; Khan Z.; Akhtar J.; Srour K.; Hammersley J.R.	Introduction: Electronic cigarette (e cigarette) is a battery-operated device that produce aerosol by heating a solution typically made up of propylene glycol, nicotine and flavoring agent. E cigarettes were first introduced in China, in year 2004 and since than use of these devices has grown exponentially, especially in recent years. Although current data suggest that they are far less harmful t…	2018	American Journal of Respiratory and Critical Care Medicine	197	Journal Article			1951	2059	Khan 2018	Duplicate Study	Duplicate Study	1
Association between e-cigarette use and sleep deprivation in U.S. Young adults: Results from the 2017 and 2018 Behavioral Risk Factor Surveillance System	Kianersi S.; Zhang Y.; Rosenberg M.; Macy J.T.	Background: Few studies have assessed the association between e-cigarette use and sleep deprivation. This is an important question given the rapid increase in e-cigarette use among young adults in recent years. Purpose(s): To determine whether e-cigarette use is associated with sleep deprivation in a sample of young (18-24 years-old) American adults. Method(s): We used pooled cross-sectional data…	2021	Addictive Behaviors	112	Journal Article	106646	http://dx.doi.org/10.1016/j.addbeh.2020.106646	6723	6772	Kianersi 2021	Outcome: Not adverse health effects/injuries	Outcome: Not adverse health effects/injuries	1
Active, passive, and electronic cigarette smoking is associated with asthma in adolescents	Kim S.Y.; Sim S.; Choi H.G.	The present study investigated the associations of active, passive, and electronic cigarette (E-cigarette) smoking with asthma in Korean adolescents. We used the cross-sectional study of Korea Youth Risk Behavior Web-based Survey conducted in 2011, 2012 and 2013. Active smoking was classified into 4 groups (0 days, 1-5 days, 6-19 days, and >=20 days a month). Passive smoking was also categorized …	2017	Scientific reports	7	1	17789	http://dx.doi.org/10.1038/s41598-017-17958-y	1977	2033	Kim 2017	Respiratory outcome	Respiratory outcome	1	Respiratory
Never-smokers develop mucosal inflammation and CFTR dysfunction upon vaping nicotine-free E-liquid for one week	Kim M.; Baumlin N.; Dennis J.S.; Whitney P.; Arana J.; Aguiar C.; Paredes, Aller S.; Mendes E.; Schmid A.; Salathe M.A.	Rationale: Vaping electronic cigarettes (e-cigs) has been touted as a safer alternative to smoking tobacco, supported by the Royal College of Physicians recommendation of e-cig use as a way to quit tobacco smoking in a so-called risk reduction approach. However, these recommendations may be misinterpreted to imply that vaping has no adverse health effects, especially for previous never-smokers. W…	2018	American Journal of Respiratory and Critical Care Medicine	197	Journal Article			1972	2038	Kim 2018	Outcome: Not adverse health effects/injuries	Outcome: Not adverse health effects/injuries	1
Electronic cigarette use and suicidal behaviors among adolescents	Kim J.S.; Kim K.	BACKGROUND: The aim of this study was to investigate the association of the use of e-cigarettes, which are regarded as alternatives to traditional cigarettes and are easy to purchase, with suicidal behaviors in adolescents. METHOD(S): Data for 5405 middle and high school students aged 13-18 years who had used e-cigarettes were extracted from the 2016 Korean Youth Risk Behavior Web-Based Survey an…	2019	Journal of public health (Oxford, England)		Journal Article		http://dx.doi.org/10.1093/pubmed/fdz086	1970	2040	Kim 2019	Outcome: Not adverse health effects/injuries	Outcome: Not adverse health effects/injuries	1
Nasal inflammation is maintained in cigarette smokers who switch to e-cigarettes	Kim M.; Baumlin N.; Dennis J.S.; Whitney P.; Guerrero-Cignarella A.M.; Campos M.; Aguiar C.; Paredes-Aller S.; Schmid A.; Mendes E.S.; Salathe M.A.	Rationale: Vaping from electronic cigarettes (e-cigs) is generally believed to be safer than tobacco smoking and has been touted as a way to help smokers quit. Thus, we investigated the change in inflammatory parameters and mucins in the upper airways of smokers who switched to nicotine-containing e-cigs and compared these with subjects that continued to smoke and with subjects who had never smok…	2019	American Journal of Respiratory and Critical Care Medicine	199	9			6738	6757	Kim 2019	Only Abstract is published	Only Abstract is published	1
Association between electronic cigarette use and metabolic syndrome in the Korean general population: A nationwide population-based study	Kim T.; Choi H.; Kang J.; Kim J.	Objectives Although smoking is known to have a negative impact in patients with metabolic syndrome (MetS), only a few studies have examined the association between electronic cigarette (e-cig) use and MetS. Methods Among 22,948 participants in the 6th Korea National Health and Nutrition Examination Survey, 14,738 (13,459 91.3%] never, 954 6.5%] ever, and 325 2.2%] current e-cig users) were select…	2020	PLoS ONE	15	8	e0237983	http://dx.doi.org/10.1371/journal.pone.0237983	6746	6749	Kim 2020	Inlcuded	Included		CardioVascular and Metabolic Health
Electronic cigarettes may not be a "safer alternative" of conventional cigarettes during pregnancy: Evidence from the nationally representative PRAMS data	Kim S.; Oancea S.C.	Background: Conventional cigarette (CC) smoking is one of the most preventable causes of adverse birth outcomes. Although electronic cigarettes (ECs) are considered to be safer than CCs during pregnancy, the evidence is yet to be presented. This study examines the effects of prenatal EC use on neonatal birth outcomes compared to those of CC smokers and complete tobacco abstainers. Method(s): Data…	2020	BMC Pregnancy and Childbirth	20	1	557	http://dx.doi.org/10.1186/s12884-020-03247-6	6743	6752	Kim 2020	Outcome	Pregnancy outcomes	1	Pregnancy outcomes
Dual use of electronic and conventional cigarettes is associated with higher cardiovascular risk factors in Korean men	Kim C.-Y.; Paek Y.-J.; Seo H.G.; Cheong Y.S.; Lee C.M.; Park S.M.; Park D.W.; Lee K.	Most smokers who use electronic cigarettes (e-cigarettes) to stop smoking simultaneously use conventional cigarettes (dual users). We aimed to compare the prevalence of cardiovascular risk factors among dual users, cigarette-only smokers, and never smokers in Korean men. We used data acquired from Korean National Health and Nutrition Examination Survey (2013-2017) pertaining to 7,505 male partici…	2020	Scientific reports	10	1	5612	http://dx.doi.org/10.1038/s41598-020-62545-3	6731	6764	Kim 2020	Inlcuded	Included		CardioVascular and Metabolic Health
Adverse symptoms users attribute to e-cigarettes: Results from a national survey of US adults	King J.L.; Reboussin B.A.; Wiseman K.D.; Ribisl K.M.; Seidenberg A.B.; Wagoner K.G.; Wolfson M.; Sutfin E.L.	Background: Little is known about the prevalence of adverse symptoms electronic cigarette (e-cigarette) users report experiencing. Method(s): Between August 2016 and May 2017, we conducted a nationally representative cross-sectional telephone survey of 4964 US adults age 18 and over. Respondents who reported ever trying e-cigarettes were asked whether they ever experienced six symptoms they thoug…	2019	Drug and alcohol dependence	196	Journal Article	2022-09-13	http://dx.doi.org/10.1016/j.drugalcdep.2018.11.030	1990	2484	King 2019	Outcome: Not adverse health effects/injuries	Outcome: Not adverse health effects/injuries	1
Negative health symptoms reported by youth e-cigarette users: Results from a national survey of US youth	King J.L.; Reboussin B.A.; Merten J.W.; Wiseman K.D.; Wagoner K.G.; Sutfin E.L.	Background: E-cigarettes are the most prevalent tobacco product among US youth, but little is known about the health symptoms users experience. Method(s): Between August 2016 and May 2017, we conducted a nationally representative cross-sectional telephone survey of 975 US youth ages 13-17. Respondents who reported ever trying e-cigarettes were asked whether they ever experienced six physical heal…	2020	Addictive Behaviors	104	Journal Article	106315	http://dx.doi.org/10.1016/j.addbeh.2020.106315	6766	6729	King 2020	Outcome: Not adverse health effects/injuries	Outcome: Not adverse health effects/injuries	1
E-cigarette use in Great Britain	Kirby T.		2019	The Lancet.Respiratory medicine	7	12	1010	http://dx.doi.org/10.1016/S2213-2600%2819%2930399-6	6786	6709	Kirby 2019	Commentary/Editorial without new evidence	Commentary/Editorial without new evidence	1
Vaping Disrupts Ventilation-Perfusion Matching in Asymptomatic Users	Kizhakke Puliyakote A.S.; Elliott A.R.; Sa R.C.; Anderson K.M.; Crotty Alexander L.E.; Hopkins S.R.	OBJECTIVE: Inhalation of e-cigarettes aerosols (vaping) has the potential to disrupt pulmonary gas exchange, but the effects in asymptomatic users are unknown. We assessed ventilation-perfusion (VA/Q) mismatch in asymptomatic e-cigarette users, using magnetic resonance imaging (MRI). We hypothesized that vaping induces VA/Q mismatch through alterations in both ventilation and perfusion distributi…	2020	Journal of applied physiology (Bethesda, Md.: 1985)		Journal Article		http://dx.doi.org/10.1152/japplphysiol.00709.2020	6789	6706	KizhakkePuliyakote 2020	Included	Included	0	Respiratory
[The impact of electronic cigarettes usage on the endothelial function and the progression of atherosclerosis]	Knura, Milosz; Dragon, Jonasz; Labuzek, Krzysztof; Okopien, Boguslaw	The exponetial growth in popularity of electronic cigarettes in the world markets intensifies the debate about their health effects. The smoking of traditional tabacoo products is a factor associated with the endothelium damage and progression of atherosclerosis. The elimination of the combustion process in electronic cigarettes allows to conclude that they are less harmful to a vascular endothel…	2018	Polski merkuriusz lekarski : organ Polskiego Towarzystwa Lekarskiego	44	259	26-30		2017	2457	Knura 2018	Language: Not written in English or French	Language: Not written in English or French	1
Switching from tobacco smoking to electronic cigarettes and the impact on clozapine levels	Kocar T.; Freudenmann R.W.; Spitzer M.; Graf H.		2018	Journal of clinical psychopharmacology	38	5	528-529	http://dx.doi.org/10.1097/JCP.0000000000000948	2019	2455	Kocar 2018	Case study/series	Case study/series	1
Increasing incidence and severity of electronic cigarette burns: Two year experience at a single verified burn center	Komak S.; Cross J.	Introduction: Anti-tobacco campaigns have successfully decreased the use of tobacco-however electronic cigarettes have become a popular alternative. Burn injury from these devices has become more prevalent recently. Initial reports on this injury have been case reports and case series (Nicoll et al 2016, Treitl et al 2017). The largest series are from a combination of multiple burn centers (Arnao…	2019	Journal of Burn Care and Research	40	Journal Article	S105	http://dx.doi.org/10.1093/jbcr/irz013.176	2024	2021	Komak 2019	Only Abstract is published	Only Abstract is published	1
A call to end the epidemic of adolescent E-cigarette use	Kong G.; Krishnan-Sarin S.		2017	Drug and alcohol dependence	174	Journal Article	215-221	http://dx.doi.org/10.1016/j.drugalcdep.2017.03.001	2028	2017	Kong 2017	A systematic review/review paper/ meta-analysis/	Not a systematic review/meta-analysis	1
IQOS - a heat-not-burn (HnB) tobacco product - chemical composition and possible impact on oxidative stress and inflammatory response. A Systematic Review	Kopa, Paulina Natalia; Pawliczak, Rafal	Objectives: This work attempts to summarize current knowledge about IQOS, the heat-not-burn tobacco products, their chemical composition and possible impact on oxidative stress and inflammatory response. Materials and Methods : The literature search was performed between January and April 2019 by a combination of terms: 'IQOS smoking', 'IQOS cigarette', 'I quit original smoking cigarette', 'heat-…	2019	Toxicology mechanisms and methods		Journal Article	2022-01-21	https://dx.doi.org/10.1080/15376516.2019.1669245	2038	2007	Kopa 2019	A systematic review/review paper/ meta-analysis/	A systematic review/meta-analysis	1
IQOS-a heat-not-burn (HnB) tobacco product-chemical composition and possible impact on oxidative stress and inflammatory response. A systematic review	Kopa P.N.; Pawliczak R.	Objectives: This work attempts to summarize current knowledge about IQOS, the heat-not-burn tobacco products, their chemical composition and possible impact on oxidative stress and inflammatory response. Material(s) and Method(s): The literature search was performed between January and April 2019 by a combination of terms: 'IQOS smoking', 'IQOS cigarette', 'I quit original smoking cigarette', 'he…	2020	Toxicology Mechanisms and Methods	30	2	81-87	http://dx.doi.org/10.1080/15376516.2019.1669245	6826	6245	Kopa 2020	A systematic review/review paper/ meta-analysis/	A systematic review/meta-analysis	1
Acute changes in PFT's in asthma patients after the use of e-cigarette	Kotoulas S.C.; Papakosta D.; Spyratos D.; Fouka E.; Markopoulou A.; Porpodis K.; Panagiotidou E.; Chatzopoulos E.; Kontakiotis T.; Argyropoulou P.; Pataka A.	Introduction: E-cigarettes (ECs) are devices that are marketed for tobacco replacement. ECs safety has not been scientifically demonstrated especially in asthma patients. Aims and objectives: To investigate the acute changes in Pulmonary Function Tests (PFT's) in asthma patients after the use of EC. Method(s): We randomly selected 25 smokers suffering from stable asthma receiving 'step 3' treatme…	2018	European Respiratory Journal	52	Journal Article		http://dx.doi.org/10.1183/13993003.congress-2018.PA1723	2047	1998	Kotoulas 2018	Outcome: Not adverse health effects/injuries	Outcome: Not adverse health effects/injuries	1
An unusual "cavitary lesion" in an adolescent smoker	Kretzmer R.; Hong H.; Keens T.G.	A 17 year-old, previously-healthy female presented with six months of nasal congestion and cough, which would intermittently become productive of yellow-green sputum every few weeks. She had used beclomethasone and albuterol without significant improvement. This previouslyathletic adolescent reported progressive dyspnea sometimes provoked even by crossing the street. She also had fatigue and unin…	2018	American Journal of Respiratory and Critical Care Medicine	197	Journal Article			2070	1975	Kretzmer 2018	Case study/series	Case study/series	1
Novel Nicotine Delivery Systems	Kumar P.S.; Clark P.; Brinkman M.C.; Saxena D.	Electronic nicotine delivery systems (ENDS) are devices that contain a power source, a heating element, and a tank or cartridge containing an "e-liquid," which is a mixture of nicotine and flavoring in a glycerol-propylene glycol vehicle. Their increasing popularity among adolescents might be attributed to aggressive marketing in physical venues, social media outlets, as well as irreversible chan…	2019	Advances in Dental Research	30	1	2022-11-15	http://dx.doi.org/10.1177/0022034519872475	6882	6110	Kumar 2019	Oral outcome	Oral outcome	1	Oral, genetics
Adolescent substance use and its association to sleep disturbances: A systematic review	Kwon, Misol; Park, Eunhee; Dickerson, Suzanne S.	PURPOSE: To identify adolescents' substance use and its association to sleep disturbances., METHODS: Databases were searched using terms: "smoking", "tobacco use", "electronic cigarette", "alcohol drinking", "marijuana use" and "substance use" combined with "sleep" and "adolescents". Articles were selected based on: adolescents residing in North America, aged between 10 and 21 years old, examinin…	2019	Sleep health	5	4	382-394	https://dx.doi.org/10.1016/j.sleh.2019.06.001	2119	1758	Kwon 2019	A systematic review/review paper/ meta-analysis/	A systematic review/meta-analysis	1
Association Between Substance Use and Insufficient Sleep in U.S. High School Students	Kwon M.; Seo Y.S.; Park E.; Chang Y.-P.	Multidimensional causes of insufficient sleep among adolescents are not fully explored, particularly, the association between substance use and sleep duration. The 2017 Youth Risk Behavior Surveillance System (YRBSS) of high school students (N = 14,638; 51% female, 14-18 years old) was used to examine the association between substance use, namely cigarette, electronic vapor, alcohol, and marijuan…	2020	The Journal of school nursing : the official publication of the National Association of School Nurses		Journal Article	1059840519901160	http://dx.doi.org/10.1177/1059840519901161	6900	6092	Kwon 2020	Outcome: Not adverse health effects/injuries	Outcome: Not adverse health effects/injuries	1
Undesirable events during electronic cigarette use prior to the implementation of Article 20 of the European Union Tobacco Products Directive: Findings from the EUREST-PLUS ITC Europe Surveys	Kyriakos C.N.; Filippidis F.T.; Hitchman S.; Girvalaki C.; Tzavara C.; Demjen T.; Fernandez E.; Mons U.; Trofor A.; Tountas Y.; Zatonski M.; Zatonski W.A.; Fong G.T.; Vardavas C.I.	Introduction Article 20 of the European Union (EU) Tobacco Products Directive (TPD) sets forth provisions on electronic cigarette (e-cigarette) product regulation, such as child-proof packaging and protection against e-liquid refilling without leakage. The aim of the current study was to examine frequencies and correlates of experiencing undesirable events during e-cigarette use related to e-ciga…	2018	Tobacco Induced Diseases	16	Journal Article	24	http://dx.doi.org/10.18332/tid/95144	2122	1755	Kyriakos 2018	Outcome: Not adverse health effects/injuries	Outcome: Not adverse health effects/injuries	1
Characteristics and correlates of electronic cigarette product attributes and undesirable events during e-cigarette use in six countries of the EUREST-PLUS ITC Europe Surveys	Kyriakos C.N.; Filippidis F.T.; Hitchman S.; Girvalaki C.; Tzavara C.; Demjen T.; Fernandez E.; Mons U.; Trofor A.; Tountas Y.; Zatonski M.; Zatonski W.A.; Fong G.T.; Vardavas C.I.	Introduction: This study assessed characteristics and correlates associated with e-cigarette product attributes and identified correlates of experiencing undesirable events during e-cigarette use among adult smokers across six European Union (EU) Members States (MS) prior to the implementation of the Tobacco Products Directive (TPD) in 2016. Method(s): We conducted a cross-sectional survey with a…	2018	Tobacco Induced Diseases	16	Journal Article	A1	http://dx.doi.org/10.18332/tid/93545	2121	1756	Kyriakos 2018	Outcome: Not adverse health effects/injuries	Outcome: Not adverse health effects/injuries	1
Obesity and Cigarette Smoking: Extending the Link to E-cigarette/Vaping Use	Lanza H.I.; Pittman P.; Batshoun J.	OBJECTIVES: In recent years, electronic tobacco (e-cigarette/vaping) use among young adults has grown exponentially. Given past research linking obesity and cigarette smoking, assessing whether this relationship extends to electronic tobacco use is warranted. The current study examined weight status as a correlate of substance use patterns reflecting electronic tobacco use., METHODS: Survey data …	2017	American Journal of Health Behavior	41	3	338-347	http://dx.doi.org/10.5993/AJHB.41.3.13	2142	1735	Lanza 2017	Exposure: Not e-cigarettes/vaping	Exposure: Not e-cigarettes/vaping	1
Short-term respiratory effects of e-cigarettes in healthy individuals and smokers with asthma	Lappas A.S.; Tzortzi A.S.; Konstantinidi E.M.; Teloniatis S.I.; Tzavara C.K.; Gennimata S.A.; Koulouris N.G.; Behrakis P.K.	Background and objective: This study investigated the duration of immediate respiratory effects of e-cigarette smoking (ECS) and tested the hypothesis that ECS has more prominent effects in asthmatics compared with healthy smokers (HS). Method(s): Fifty-four smokers, 27 healthy (HS group) and 27 with intermittent asthma (mild asthma (MA) group) underwent a control session (no liquid, no resistor …	2018	Respirology	23	3	291-297	http://dx.doi.org/10.1111/resp.13180	2144	1733	Lappas 2018	Outcome: Not adverse health effects/injuries	Outcome: Not adverse health effects/injuries	1
Early-life exposure to electronic cigarettes: cause for concern	Larcombe A.N.	Electronic nicotine delivery systems, or ENDS, are devices that heat and aerosolise a solution of propylene glycol, glycerine, nicotine, and flavourings. They have only achieved widespread use in the past 5 years or so, and therefore evidence around their potential to effect health is scarce. Importantly, they are often viewed as safer than tobacco cigarettes, meaning that at-risk populations, in…	2019	The Lancet.Respiratory medicine		Journal Article		http://dx.doi.org/10.1016/S2213-2600%2819%2930189-4	2146	1731	Larcombe 2019	A systematic review/review paper/ meta-analysis/	Not a systematic review/meta-analysis	1
Passive exposure of COPD patients to e-cigarette vape-a double-blinded exposure chamber study	Laursen K.R.; Boenloekke J.; Bilde M.; Glasius M.; Bendstrup E.; Ravn P.; Schlunssen V.; Kjaergaard S.K.; Sigsgaard T.	Background: The use of e-cigarettes continues to grow worldwide. The assumption that e-cigarettes are less harmful than cigarettes has not been properly researched. In particular, studies on passive vaping by sensitive subgroups of the population are virtually non-existent. The aim of the present study was to investigate whether patients with chronic obstructive pulmonary disease (COPD) experienc…	2018	European Respiratory Journal	52	Journal Article		http://dx.doi.org/10.1183/13993003.congress-2018.PA1722	2154	1723	Laursen 2018	Outcome: Not adverse health effects/injuries	Outcome: Not adverse health effects/injuries	1
Pulmonary Illness Related to E-Cigarette Use in Illinois and Wisconsin - Preliminary Report	Layden J.E.; Ghinai I.; Pray I.; Kimball A.; Layer M.; Tenforde M.; Navon L.; Hoots B.; Salvatore P.P.; Elderbrook M.; Haupt T.; Kanne J.; Patel M.T.; Saathoff-Huber L.; King B.A.; Schier J.G.; Mikosz C.A.; Meiman J.	BACKGROUND: E-cigarettes are battery-operated devices that heat a liquid and deliver an aerosolized product to the user. Pulmonary illnesses related to e-cigarette use have been reported, but no large series has been described. In July 2019, the Wisconsin Department of Health Services and the Illinois Department of Public Health received reports of pulmonary disease associated with the use of e-c…	2019	The New England journal of medicine		Journal Article		http://dx.doi.org/10.1056/NEJMoa1911614	2161	1716	Layden 2019	Case study/series	Case study/series	1
Electronic cigarette use patterns and chronic health conditions among people experiencing homelessness in MN: a statewide survey	Leavens E.L.S.; Ford B.R.; Ojo-Fati O.; Winkelman T.N.A.; Vickery K.D.; Japuntich S.J.; Busch A.M.		2020	BMC public health	20		1889	https://dx.doi.org/10.1186/s12889-020-09919-4	6964	6028	Leavens 2020	Included	Included	0	Cardiovascular / Respiratory
Patients' perspectives on smoking and inflammatory bowel disease: An online survey in collaboration with European Federation of Crohn's and Ulcerative Colitis Associations	Le Berre C.; Loy L.; Lonnfors S.; Avedano L.; Piovani D.	BACKGROUND Smoking has detrimental effects on Crohn's disease (CD) activity while data on ulcerative colitis (UC) are conflicting. Little is known about the use and impact of alternative smoking products in inflammatory bowel diseases (IBD). AIM To understand the patients' perceptions of the impact of smoking on their IBD and to assess differences between CD and UC patients. METHODS The questionn…	2020	World Journal of Gastroenterology	26	29	4343-4355	http://dx.doi.org/10.3748/WJG.V26.I29.4343	6956	6036	LeBerre 2020	Exposure: Not e-cigarettes/vaping	Exposure: Not e-cigarettes/vaping	1
The end perioperative smoking pilot study: A randomized trial comparing e-cigarettes versus nicotine patch	Lee S.M.; Tenney R.; Wallace A.; Arjojmandi M.	Background: Cigarette smoking by surgical patients is associated with increased complications and mortality1,2. E-cigarettes or electronic nicotine delivery devices have recently emerged as a potential tool for smoking cessation, although none are currently approved for such use3. Despite their appeal to smokers4, the use of e-cigarettes for smoking cessation remains controversial5. In this pilot…	2017	Canadian Journal of Anesthesia	64	1	S48-S49	http://dx.doi.org/10.1007/s12630-017-1003-0	2197	1680	Lee 2017	Duplicate Study	Duplicate Study- abstract	1
Liver Donation After Brain Death Following Intentional Ingestion of 99% E-Cigarette Liquid Nicotine 10 mL	Lee, Jinwoong; You, Yeonho; Park, Jung Soo; Min, Jin Hong; Yoo, Insool; Jeong, Wonjoon; Cho, Yongchul; Ryu, Seung; Kim, Seungwhan; Cho, Sung Uk; Oh, Se Kwang; Lee, Junwan; Ahn, Hong Joon; Jung, Sang Min	Incidences of brain death due to nicotine overdose by e-cigarettes have been increasing. In such cases, liver donation has been not reported because of the secondary damage to the liver due to metabolism of large amounts of nicotine. However, kidneys have been considered acceptable for transplant. Here, we present a successful case of liver transplant from a brain-dead donor due to intentional ni…	2018	Experimental and clinical transplantation : official journal of the Middle East Society for Organ Transplantation		Journal Article		https://dx.doi.org/10.6002/ect.2017.0275	2213	1665	Lee 2018	Case study/series	Case study/series	1
E-cigarettes versus nicotine patches for perioperative smoking cessation: A pilot randomized trial	Lee S.M.; Tenney R.; Wallace A.W.; Arjomandi M.	Introduction. Cigarette smoking by surgical patients is associated with increased complications. E-cigarettes have emerged as a potential smoking cessation tool. We sought to determine the feasibility and acceptability of e-cigarettes, compared to nicotine patch, for perioperative smoking cessation in veterans. Methods. Preoperative patients were randomized to either the nicotine patch group (n =…	2018	PeerJ	2018	9	e5609	http://dx.doi.org/10.7717/peerj.5609	2199	1678	Lee 2018	No comparison group	No comparison group	1
The association of electronic vapor product use and conventional cigarette smoking with Korean adolescents' oral health	Lee K.-S.; Gu H.	Background: Smoking is more harmful to the physical health of adolescents than it is for adults. The demand for studies on electronic cigarettes as a substitute for tobacco has increased, but there is a lack of research on its harmful effects on the oral health. Therefore, we investigated the characteristics of conventional cigarette smoking, electronic cigarette use, and the dual use among adole…	2018	Tobacco Induced Diseases	16	Journal Article	365	http://dx.doi.org/10.18332/tid/84382	2188	1689	Lee 2018	Only Abstract is published	Only Abstract is published	1
Effect of Electronic Cigarettes on Smoking Reduction and Cessation in Korean Male Smokers: A Randomized Controlled Study	Lee S.-H.; Ahn S.-H.; Cheong Y.-S.	INTRODUCTION: New approaches to electronic cigarettes (e-cigarettes) as a form of nicotine replacement therapy (NRT) may reduce the rates of tobacco-related disease and mortality. Therefore, we investigated the effect of e-cigarettes on smoking cessation compared with nicotine gum. METHOD(S): A total of 150 subjects were randomly assigned to 2 groups and each was allocated a 12-week supply of eit…	2019	Journal of the American Board of Family Medicine : JABFM	32	4	567-574	http://dx.doi.org/10.3122/jabfm.2019.04.180384	2195	1682	Lee 2019	Outcome: Not adverse health effects/injuries	Outcome: Not adverse health effects/injuries	1
The Use of Heated Tobacco Products is Associated with Asthma, Allergic Rhinitis, and Atopic Dermatitis in Korean Adolescents	Lee A.; Lee S.Y.; Lee K.-S.	The increasing use of new and emerging tobacco products has raised public health concern worldwide. This study aimed to assess the association between tobacco product use and the risk of allergic diseases. We used cross-sectional data of 58,336 students aged 12-18 years from the 2018 Korea Youth Risk Behavior Survey. This study considered three tobacco products, namely cigarettes, electronic ciga…	2019	Scientific reports	9	1	17699	http://dx.doi.org/10.1038/s41598-019-54102-4	6973	6019	Lee 2019	Respiratory, Immune outcome	Respiratory, Immune outcome	1	Respiratory, Immune
Cigarette Smoking in Men and Women and Electronic Cigarette Smoking in Men are Associated with Higher Risk of Elevated Cadmium Level in the Blood	Lee J.W.; Kim Y.; Yoo H.; Kang H.T.	BACKGROUND: We investigated the association between blood concentration of cadmium and smoking status including use of electronic cigarettes (E-cigars). METHOD(S): We used data from the Korea National Health and Nutritional Survey 2013 and 2016. A total of 4,744 participants (2,162 men and 2,582 women) were included and were categorized into five groups (Non-smokers, E-cigar non-users in past-smo…	2020	Journal of Korean medical science	35	Journal Article	e15	http://dx.doi.org/10.3346/jkms.2020.35.e15	6985	6007	Lee 2020	Outcome: Not adverse health effects/injuries	Outcome: Not adverse health effects/injuries	1
Tobacco, but not nicotine and flavor-less electronic cigarettes, induces ace2 and immune dysregulation	Lee A.C.; Chakladar J.; Li W.T.; Chen C.; Chang E.Y.; Wang-Rodriguez J.; Ongkeko W.M.	The COVID-19 pandemic caused by the SARS-CoV-2 virus, overlaps with the ongoing epidemics of cigarette smoking and electronic cigarette (e-cig) vaping. However, there is scarce data relating COVID-19 risks and outcome with cigarette or e-cig use. In this study, we mined three independent RNA expression datasets from smokers and vapers to understand the potential relationship between vaping/smokin…	2020	International Journal of Molecular Sciences	21	15	2022-01-16	http://dx.doi.org/10.3390/ijms21155513	6974	6018	Lee 2020	Included	Included	0	Immune
Electronic cigarettes in Germany: Patterns of use and perceived health improvement.	Lehmann, Kirsten; Kuhn, Silke; Reimer, Jens		2017	European addiction research	23	3	136-147		2218	1659	Lehmann 2017	Outcome: Not adverse health effects/injuries	Exclude for not health outcome (perception of harm reduction)
The use of electronic cigarette by smokers and ex-smokers is associated with a poor perceived health status in the population-based Constances cohort	Lequy E.; Wiernik E.; Hourani I.; Cyr D.; Nadif R.; Lemogne C.; Goldberg M.; Zins M.; Airagnes G.	Introduction: the determinants of electronic cigarette (e-cigarette) use are not well understood; we aimed to explore the associations between health and e-cigarette use in a cross-sectional analysis among a large population-based cohort. Method(s): the study population included 18,300 participants of the Constances cohort who were current users of e-cigarette and current or ex-smokers of tobacco…	2018	European Respiratory Journal	52	Journal Article		http://dx.doi.org/10.1183/13993003.congress-2018.OA5221	2231	1646	Lequy 2018	Only Abstract is published	Only Abstract is published	1
Poor Perceived Health is Associated with Current use of Electronic Cigarette among Current and Former Smokers: Findings from the CONSTANCES Cohort	Lequy E.; Wiernik E.; Cyr D.; Nadif R.; Lemogne C.; Gomajee R.; Goldberg M.; Zins M.; Airagnes G.	BACKGROUND: Electronic cigarettes (e-cigarettes) have become increasingly popular, yet beyond social or technical features, the specific health-related reasons adults use e-cigarettes remain poorly understood. OBJECTIVE(S): To explore the cross-sectional associations between perceived health and current e-cigarette use in a large population-based cohort. METHOD(S): From the participants included …	2019	European addiction research		Journal Article	2022-01-10	http://dx.doi.org/10.1159/000502517	2230	1647	Lequy 2019	Comparison group	Comparison group		General/self-reported health/ Respiratory/CardioVascular
Formaldehyde Vapor Concentration in Electronic Cigarettes and Health Complaints of Electronic Cigarettes Smokers in Indonesia	Lestari K.S.; Humairo M.V.; Agustina U.	Electronic cigarettes regulation in Indonesia has not been set yet. In the last 4 years the electronic cigarettes have been widely distributed and used in Indonesia. Electronic cigarettes contain nicotine, propylene glycol, glycerol, liquid flavors, etc. All ingredients produce vapor when heated. Vapor and particles from electronic cigarettes affect the human health. Formaldehyde is known as a pr…	2018	Journal of Environmental and Public Health	2018	Journal Article	9013430	http://dx.doi.org/10.1155/2018/9013430	2232	1645	Lestari 2018	No comparison group	No comparison group	1
England SimSmoke: The Impact of Nicotine Vaping on Smoking Prevalence and Smoking-Attributable Deaths in England	Levy D.T.; Sanchez-Romero L.M.; Li Y.; Yuan Z.; Travis N.; Jarvis M.J.; Brown J.; McNeill A.	BACKGROUND AND AIMS: While the use of nicotine vaping products (NVPs) is widespread, their impact on smoking prevalence is controversial. This study considered the potential impact of NVPs on smoking prevalence in England. DESIGN: Indirect simulation model. The England SimSmoke model is validated through 2012, before NVP use became more widely used by smokers. Because information on NVP-related t…	2020	Addiction (Abingdon, England)		Journal Article		http://dx.doi.org/10.1111/add.15269	7043	6452	Levy 2020	Simulation models	Simulation models	1
How are self-reported physical and mental health conditions related to vaping activities among smokers and quitters: Findings from the ITC four country smoking and vaping wave 1 survey	Li, Lin L.; Ron R.B.; O'Connor R.J.; Fong G.T.; McNeill A.; Driezen P.; Cummings K.M.	This study examines whether having health conditions or concerns related to smoking is associated with use of vaping products. Data came from the 2016 wave of the International Tobacco Control Four Country Smoking and Vaping Survey. Smokers and recent quitters (n = 11,344) were asked whether they had a medical diagnosis for nine health conditions (i.e., depression, anxiety, alcohol problems, seve…	2019	International Journal of Environmental Research and Public Health	16	8	2022-01-13	http://dx.doi.org/10.3390/ijerph16081412	2266	2206	Li 2019	Outcome: Not adverse health effects/injuries	Outcome: Not adverse health effects/injuries	1
Association of smoking and electronic cigarette use with wheezing and related respiratory symptoms in adults: cross-sectional results from the Population Assessment of Tobacco and Health (PATH) study, wave 2	Li D.; Sundar I.K.; McIntosh S.; Ossip D.J.; Goniewicz M.L.; O'Connor R.J.; Rahman I.	BACKGROUND: Wheezing is a symptom of potential respiratory disease and known to be associated with smoking. Electronic cigarette use ('vaping') has increased exponentially in recent years. This study examined the cross-sectional association of vaping with wheezing and related respiratory symptoms and compare this association with smokers and dual users. METHOD(S): The Population Assessment of Tob…	2019	Tobacco control		Journal Article		http://dx.doi.org/10.1136/tobaccocontrol-2018-054694	2254	2218	Li 2019	Included	Included	0	Respiratory
Are Vapers More Susceptible to COVID-19 Infection?	Li, Dongmei; Croft, Daniel P.; Ossip, Deborah J.; Xie, Zidian	Background COVID-19, caused by severe acute respiratory syndrome coronavirus 2 (SARS-CoV-2), was declared a global pandemic in March 2020. Electronic cigarette use (vaping) rapidly gained popularity in the US in recent years. Whether electronic cigarette users (vapers) are more susceptible to COVID-19 infection is unknown. Methods Using integrated data in each US state from the 2018 Behavioral Ri…	2020	medRxiv : the preprint server for health sciences		Journal Article		https://dx.doi.org/10.1101/2020.05.05.20092379	7075	5942	Li 2020	Duplicate Study	Duplicate Study	1
Cost-effectiveness of e-cigarettes compared with nicotine replacement therapy in stop smoking services in England (TEC study): a randomized controlled trial	Li J.; Hajek P.; Pesola F.; Wu Q.; Phillips-Waller A.; Przulj D.; Myers Smith K.; Bisal N.; Sasieni P.; Dawkins L.; Ross L.; Goniewicz M.L.; McRobbie H.; Parrott S.	AIM: To evaluate the cost-effectiveness of e-cigarettes as a smoking cessation aid used in routine stop smoking services in England. DESIGN: Cost-effectiveness analysis was performed from the National Health Service (NHS) and Personal Social Services (PSS) perspective for 12-month periods and life-time. Costs, including that of both treatments, other smoking cessation help and health-care service…	2020	Addiction (Abingdon, England)	115	3	507-517	http://dx.doi.org/10.1111/add.14829	7063	5954	Li 2020	No comparison group	No comparison group	1
Cross-Sectional Association of Lifetime Electronic Cigarette Use with Wheezing and Related Respiratory Symptoms in U.S. Adults	Li D.; Xie Z.	INTRODUCTION: Electronic cigarette use (vaping) has been found to be associated with respiratory symptoms like wheezing or whistling in the chest. Whether or not lifetime vaping occurrences are associated with wheezing has not yet been investigated. METHOD(S): Population Assessment of Tobacco and Health (PATH) Study Wave 4 data with 22,233 adults collected from December 2016 to January 2018 were …	2020	Nicotine & tobacco research : official journal of the Society for Research on Nicotine and Tobacco	22	1	S85-S92	http://dx.doi.org/10.1093/ntr/ntaa195	7059	6436	Li 2020	Included	Included	0	Respiratory
The association between statewide vaping prevalence and COVID-19	Li D.; Croft D.P.; Ossip D.J.; Xie Z.	Existing literature indicated electronic cigarette users (vapers) have impaired immune response that might increase vulnerability to coronavirus disease 2019 (COVID-19) infection and death. However, whether vapers are more susceptible to COVID-19 is unknown. Using integrated data in each US state from the 2018 Behavioral Risk Factor Surveillance System (BRFSS), United States Census Bureau and the…	2020	Preventive Medicine Reports	20	Journal Article	101254	http://dx.doi.org/10.1016/j.pmedr.2020.101254	7057	6438	Li 2020	Outcome	COVID-19		COVID-19
Diagnosing COPD and supporting smoking cessation in general practice: evidence-practice gaps	Liang J.; Abramson M.J.; Zwar N.A.; Russell G.M.; Holland A.E.; Bonevski B.; Mahal A.; Phillips K.; Eustace P.; Paul E.; Wilson S.; George J.	OBJECTIVES: To review the accuracy of diagnoses of chronic obstructive pulmonary disease (COPD) in primary care in Australia, and to describe smokers' experiences with and preferences for smoking cessation. DESIGN, SETTING AND PARTICIPANTS: Patients were invited to participate if they were at least 40 years old and had visited participating general practice clinics in Melbourne at least twice dur…	2018	The Medical journal of Australia	208	1	29-34	http://dx.doi.org/10.5694/mja17.00664	2269	2203	Liang 2018	Exposure: Not e-cigarettes/vaping	Exposure: Not e-cigarettes/vaping	1
Efficiency and adverse events of electronic cigarettes: A systematic review and meta-analysis (PRISMA-compliant article)	Liu X.; Liao S.; Deng Z.; Zhang Z.; Liu Y.; Lu W.	Background: Electronic cigarettes (e-cigarettes) are a prevalent smoking cessation aid worldwide; however, a consensus regarding their efficacy and safety has yet to be reached. Method(s): We conducted a systematic review of the literature from related studies written in English or Chinese and published between January 1, 2003, and July 30, 2017. Eligible studies reporting the number of smokers w…	2018	Medicine (United States)	97	19	e0324	http://dx.doi.org/10.1097/MD.0000000000010324	2310	1610	Liu 2018	A systematic review/review paper/ meta-analysis/	A systematic review/meta-analysis	1
Electronic Nicotine Delivery Systems or E-cigarettes: American College of Preventive Medicine's Practice Statement	Livingston C.J.; Freeman R.J.; Costales V.C.; Westhoff J.L.; Caplan L.S.; Sherin K.M.; Niebuhr D.W.	Introduction: E-cigarettes or or electronic nicotine delivery systems (ENDS) have rapidly gained popularity in the U.S. Controversy exists about the safety and efficacy of ENDS. The American College of Preventive Medicine's Prevention Practice Committee undertook a consensus-based evidence review process to develop a practice statement for the American College of Preventive Medicine. Method(s): A…	2019	American Journal of Preventive Medicine	56	1	167-178	http://dx.doi.org/10.1016/j.amepre.2018.09.010	2318	1602	Livingston 2019	A systematic review/review paper/ meta-analysis/	Not a systematic review/meta-analysis	1
Dangers of exposure to tobacco smoke and e-cigarettes in childhood and adolescence: Part 2	Loddenkemper R.; Lau S.		2019	Atemwegs- und Lungenkrankheiten	45	6	259-260	http://dx.doi.org/10.5414/ATX02411	2327	1593	Loddenkemper 2019	Language: Not written in English or French	Language: Not written in English or French	1
The toxicity of E-cigarettes and children's respiratory health	Lodrup, Carlsen K.; Skjerven H.O.; Carlsen K.-H.	Electronic cigarettes (E-cig), also referred to as Electronic Nicotine Delivery System (ENDS), were initially developed in 2003 to reduce the harmful effects of tobacco smoking. Since then, E-cig have become widely available in many countries and are used by many young people who would be unlikely to take up cigarette smoking. However, the adverse effects on child health remain largely unknown. E…	2018	Paediatric Respiratory Reviews	28	Journal Article	63-67	http://dx.doi.org/10.1016/j.prrv.2018.01.002	2328	1592	Lodrup 2018	A systematic review/review paper/ meta-analysis/	Not a systematic review/meta-analysis	1
Electronic Nicotine Delivery Systems: Current trends and patient education opportunities for dental hygienists	Loewen J.M.; Relich E.E.	Concerns regarding the overall health consequences, product safety, impact on youth brain development, and possible gateways to other tobacco products of Electronic Nicotene Delivery Systems (ENDS) are increasing. However, evidence suggests little is known about ENDS among health care professionals and the public. The purpose of this review was to explore the literature for opportunities to infor…	2019	Journal of dental hygiene : JDH	93	1	43-51		2330	1214	Loewen 2019	Commentary/Editorial without new evidence	Commentary/Editorial without new evidence	1
Are electronic cigarettes a healthier alternative to conventional tobacco smoking?	Lohler J.; Wollenberg B.	Electronic cigarettes (EC) with and without nicotine are used by more and more consumers within the last decade. The long-term risks of vapor inhalation are unknown. This study should describe the state of the art of knowledge with respect to the following four items: (1) ingredients of the vapor and their potential risks, the influence of EC on smoking of combustible tobacco to (2) adults and (3…	2019	European Archives of Oto-Rhino-Laryngology	276	1	17-25	http://dx.doi.org/10.1007/s00405-018-5185-z	2331	1213	Lohler 2019	A systematic review/review paper/ meta-analysis/	Not a systematic review/meta-analysis	1
Benefits of e-cigarettes in smoking reduction and in pulmonary health among chronic smokers undergoing a lung cancer screening program at 6 months	Lucchiari C.; Masiero M.; Mazzocco K.; Veronesi G.; Maisonneuve P.; Jemos C.; Omodeo Sale E.; Spina S.; Bertolotti R.; Pravettoni G.	Introduction: Electronic cigarettes (e-cigarettes) might be a valid and safe device to support smoking cessation. However, the available evidence is divergent. The aim of the present work was to assess the effects of an e-cigarette program on pulmonary health (cough, breath shortness, catarrh) and to evaluate the effectiveness of e-cigarettes in reducing tobacco consumption. Method(s): The study …	2020	Addictive Behaviors	103	Journal Article	106222	http://dx.doi.org/10.1016/j.addbeh.2019.106222	7164	5795	Lucchiari 2020	Exposure: Not e-cigarettes/vaping	Exposure: Not e-cigarettes/vaping	1
Effects of switching to the Tobacco Heating System 2.2 menthol, smoking abstinence, or continued cigarette smoking on biomarkers of exposure: A randomized, controlled, open-label, multicenter study in sequential confinement and ambulatory settings (Part 1)	Ludicke F.; Picavet P.; Baker G.; Haziza C.; Poux V.; Lama N.; Weitkunat R.	Introduction: The menthol Tobacco Heating System 2.2 (mTHS) is a newly developed candidate modified-risk tobacco product intended to reduce exposure to the harmful and potentially harmful constituents (HPHCs) of conventional cigarette (CC) smoke. This study examined the impact of switching to mTHS on biomarkers of exposure to HPHCs relative to menthol CCs (mCCs) and smoking abstinence (SA). Metho…	2018	Nicotine and Tobacco Research	20	2	161-172	http://dx.doi.org/10.1093/ntr/ntw287	2360	1184	Ludicke 2018	Outcome: Not adverse health effects/injuries	Outcome: Not adverse health effects/injuries	1
Effects of switching to the menthol tobacco heating system 2.2, smoking abstinence, or continued cigarette smoking on clinically relevant risk markers: A randomized, controlled, open-label, multicenter study in sequential confinement and ambulatory settings (Part 2)	Ludicke F.; Picavet P.; Baker G.; Haziza C.; Poux V.; Lama N.; Weitkunat R.	Introduction: Modified-risk tobacco products are expected to reduce exposure to harmful and potentially harmful constituents of cigarette smoke, and ultimately reduce the health burden of smoking-related diseases. Clinically relevant risk markers of smoking-related diseases inform about the risk profile of new tobacco products in the absence of in-market epidemiological data. The menthol Tobacco …	2018	Nicotine and Tobacco Research	20	2	173-182	http://dx.doi.org/10.1093/ntr/ntx028	2359	1185	Ludicke 2018	Included	Included	0	Cardiovascular/Immune/ Respiratory/ Metabolic
Effects of Switching to a Heat-Not-Burn Tobacco Product on Biologically-Relevant Biomarkers to assess a Candidate Modified Risk Tobacco Product: A Randomized Trial	Ludicke F.; Ansari S.M.; Lama N.; Blanc N.; Bosilkovska M.; Donelli A.; Picavet P.; Baker G.; Haziza C.; Peitsch M.; Weitkunat R.	BACKGROUND: Cigarette smoking increases the risk of chronic diseases; heating instead of burning tobacco can lower these risks. This study (with 984 adult American smokers) examined whether favorable changes occur in eight co-primary endpoints (HDL-C; WBC; FEV1%pred; COHb; Total NNAL; sICAM-1; 11-DTX-B2; 8-epi-PGF2alpha) indicative of biological and functional effects when cigarette smokers switc…	2019	Cancer epidemiology, biomarkers & prevention : a publication of the American Association for Cancer Research, cosponsored by the American Society of Preventive Oncology		Journal Article		http://dx.doi.org/10.1158/1055-9965.EPI-18-0915	2357	1187	Ludicke 2019	Included	Included	0	Cardiovascular/Immune/ Respiratory
Acute effects of active e-cigarette inhalation on arterial stiffness	Lundback M.; Antoniewicz L.; Brynedal A.; Bosson J.	Background: The number of e-cigarette users has increased dramatically in the last few years. The e-cigarette is marketed as a smoke cessation aid, although conclusive evidence regarding its efficiency as such is lacking. Our group has demonstrated possible vascular damage following e-cigarette use and analysis of e-cigarette vapor and animal models has raised safety concerns. Few studies address…	2017	European Respiratory Journal	50	Journal Article		http://dx.doi.org/10.1183/1393003.congress-2017.OA1979	2367	1177	Lundback 2017	Outcome: Not adverse health effects/injuries	Outcome: Not adverse health effects/injuries	1
Acute effects of e-cigarette inhalation with or without nicotine on levels of microvesicles in the blood of human volunteers	Lundback M.; Mobarrez F.; Antoniewicz L.; Damewood J.B.	Background: The e-cigarette use has increased dramatically. Our group has demonstrated signs of possible vascular damage following e-cigarette use. We study the effects of e-cigarette inhalation (vaping) on vascular function, inflammation and hemostasis. Microvesicles (MV) of endothelial, leukocyte and platelet origin is measured in blood. MV are biomarkers that reflect cell function and can be u…	2018	European Respiratory Journal	52	Journal Article		http://dx.doi.org/10.1183/13993003.congress-2018.PA1725	2368	1176	Lundback 2018	Outcome: Not adverse health effects/injuries	Outcome: Not adverse health effects/injuries	1
Urinary Cyanoethyl Mercapturic Acid, a Biomarker of the Smoke Toxicant Acrylonitrile, Clearly Distinguishes Smokers From Nonsmokers	Luo X.; Carmella S.G.; Chen M.; Jensen J.A.; Wilkens L.R.; Le Marchand L.; Hatsukami D.K.; Murphy S.E.; Hecht S.S.	INTRODUCTION: Cyanoethyl mercapturic acid (CEMA) is a urinary metabolite of acrylonitrile, a toxicant found in substantial quantities in cigarette smoke, but not in non-combusted products such as e-cigarettes or smokeless tobacco and rarely in the diet or in the general human environment. Thus, we hypothesized that CEMA is an excellent biomarker of combusted tobacco product use. AIMS AND METHODS:…	2020	Nicotine & tobacco research : official journal of the Society for Research on Nicotine and Tobacco	22	10	1744-1747	http://dx.doi.org/10.1093/ntr/ntaa080	7174	5785	Luo 2020	Outcome: Not adverse health effects/injuries	Outcome: Not adverse health effects/injuries	1
Electronic cigarettes and cardiovascular health: What do we know so far?	Macdonald A.; Middlekauff H.R.	While tobacco cigarette (TC) smoking has continued to drop to all-time lows, the use of electronic cigarettes (ECs), introduced in the US in 2007, has been rising dramatically, especially among youth. In EC emissions, nicotine is the major biologically active element, while levels of carcinogens and harmful combustion products that typify TC smoke are very low or even undetectable. TCs cause card…	2019	Vascular Health and Risk Management	15	Journal Article	159-174	http://dx.doi.org/10.2147/VHRM.S175970	2376	1168	Macdonald 2019	A systematic review/review paper/ meta-analysis/	Not a systematic review/meta-analysis	1
Severe fixed obstructive lung disease in a former smoker with heavy E-cigarette use	Macedonia T.V.; Krefft S.D.; Rose C.S.	Introduction: Use of electronic nicotine delivery systems (ENDS) continues to grow, with little known about chronic health effects of these complex chemicals. Diacetyl-containing flavorings (found in some ENDS solutions) have been linked to occupational fixed airflow limitation. We describe a former smoker with heavy vaping, acute onset dyspnea, and severe fixed obstruction. Case Description: A 4…	2018	American Journal of Respiratory and Critical Care Medicine	197	Journal Article			2377	1167	Macedonia 2018	Case study/series	Case study/series	1
Pulmonary Lipid-Laden Macrophages and Vaping	Maddock S.D.; Cirulis M.M.; Callahan S.J.; Keenan L.M.; Pirozzi C.S.; Raman S.M.; Aberegg S.K.		2019	The New England journal of medicine		Journal Article		http://dx.doi.org/10.1056/NEJMc1912038	2381	1163	Maddock 2019	Commentary/Editorial without new evidence	Commentary/Editorial without new evidence	1
Nicotine intoxication by e-cigarette liquids: a study of case reports and pathophysiology	Maessen G.C.; Wijnhoven A.M.; Neijzen R.L.; Paulus M.C.; van, Heel D.; Bomers B.H.A.; Boersma L.E.; Konya B.; van der, Heyden M.	Background: Electronic cigarettes (e-cigarettes), the smokeless alternative to conventional tobacco cigarettes, have become increasingly popular. E-cigarettes vaporise e-liquid, a solution of highly concentrated nicotine, propylene glycol (PG) and vegetable glycerine (VG). With the popularity of e-cigarettes, e-liquid refills have become easily accessible and several cases of intoxication due to …	2019	Clinical toxicology (Philadelphia, Pa.)		Journal Article	2022-01-08	http://dx.doi.org/10.1080/15563650.2019.1636994	2384	1160	Maessen 2019	A systematic review/review paper/ meta-analysis/	Not a systematic review/meta-analysis	1
e-Cigarette and Conventional Tobacco Cigarette Use, Dual Use, and C-Reactive Protein	Mainous A.G.; Yadav S.; Hong Y.-R.; Huo J.		2020	Journal of the American College of Cardiology	75	17	2271-2273	http://dx.doi.org/10.1016/j.jacc.2020.02.061	7209	5749	Mainous 2020	Included	Included	0	Immune
The effect of tobacco- and electronic cigarettes use on the olfactory function in humans	Majchrzak, Dorota; Ezzo, MariaChristin; Kiumarsi, Maryam	Electronic cigarettes are a recent development in tobacco harm reduction. They are marketed as a "healthier alternative" to conventional cigarettes but their health impact is unknown. Therefore, the aim of this study was to investigate the odor perception of smokers and vapers (e-cigarette consumers) in comparison to non-smokers. For the study 181 study participants aged 18 to 46 years were selec…	2020	Food Quality and Preference	86	Journal Article	Art 103995-9		7210	5748	Majchrzak 2020	Outcome	Sensory	1	Sensory
Electronic cigarette use is associated with altered lipid profiles in the citu study	Majid S.; McGlasson K.L.; Fetterman J.L.; Keith R.J.; Weisbrod R.M.; Palmisano J.N.; Breton-Romero R.; Feng B.; Vargees C.; Bhatnagar A.; Robertson R.M.; Hamburg N.M.	Electronic cigarettes (e-cigarettes) are increasingly used by current and former smokers. Whether e-cigarette use lowers cardiovascular (CV) risk is poorly defined. Traditional cigarettes (t-cigarettes) are known to alter lipids. Thus, we sought to investigate the impact of e-cigarettes on lipids and glucose. In the Cardiovascular Injury due to Tobacco Use (CITU) Study, we recruited healthy human…	2019	Circulation	140	Journal Article		http://dx.doi.org/10.1161/circ.140.suppl_1.14816	7213	5745	Majid 2019	Only Abstract is published	Only Abstract is published	1
Respiratory illness linked with the use of electronic cigarettes: An alarming situation	Malik F.; Ahmed J.; Qureshi S.S.; Ochani R.K.		2020	JPMA.The Journal of the Pakistan Medical Association	70	9	1676	http://dx.doi.org/10.5455/JPMA.65779	7224	5734	Malik 2020	Commentary/Editorial without new evidence	Commentary/Editorial without new evidence	1
The relation between fatigue severity and anxious arousal, negative affect, and emotion dysregulation among adult e-cigarette users	Manning K.; Garey L.; Mayorga N.A.; Shepherd J.M.; Zvolensky M.J.	Background: Electronic cigarette (e-cigarette) use has risen dramatically in the United States. Research on combustible cigarette use has indicated that mental health symptoms and disorders are among the most important factors related to the maintenance and relapse of use. There is emerging research that suggests mental health symptoms, such as anxiety and negative affect, are overrepresented amo…	2019	Fatigue: Biomedicine, Health and Behavior	7	2	92-101	http://dx.doi.org/10.1080/21641846.2019.1626059	2412	1132	Manning 2019	Outcome: Not adverse health effects/injuries	Outcome: Not adverse health effects/injuries	1
Too Hot for Your Pocket! Burns from E-Cigarette Lithium Battery Explosions: A Case Series	Maraqa T.; Mohamed M.A.T.; Salib M.; Morris S.; Mercer L.; Sachwani-Daswani G.R.	The use of electronic cigarettes (ECs) has been on the rise with increased number of battery explosions causing burns. This study is a retrospective review of patients who presented with burns caused by EC explosions. Here, we present a case series of eight patients sustaining burns from EC explosions, within a year, to elucidate the pattern of such burns and to provide a treatment guideline. All…	2018	Journal of Burn Care and Research	39	6	1043-1047	http://dx.doi.org/10.1093/jbcr/irx015	2423	1121	Maraqa 2018	Case study/series	Case study/series	1
Spontaneous Pneumomediastinum After Electronic Cigarette Use	Marasco R.D.; Loizzi D.; Ardo N.P.; Fatone F.N.; Sollitto F.	Spontaneous pneumomediastinum is an uncommon condition typically occurring in young men presenting with pleuritic pain, dyspnea, and subcutaneous emphysema. We report an exceptional case of spontaneous pneumomediastinum after electronic cigarette use in an otherwise healthy young man.Copyright Â© 2018 The Society of Thoracic Surgeons	2018	Annals of Thoracic Surgery	105	6	e269-e271	http://dx.doi.org/10.1016/j.athoracsur.2017.12.037	2424	1120	Marasco 2018	Case study/series	Case study/series	1
Electronic cigarettes in the indoor environment	Marcham, Cheryl L.; Springston, John P.	The use of electronic cigarettes (e-cigarettes or "vaping") has seen an unprecedented increase worldwide. Vaping has been promoted as a beneficial smoking cessation tool and an alternative nicotine delivery device that contains no combustion by-products. However, nicotine is highly addictive, and the increased use of nicotine-containing e-cigarettes among teens and individuals who are not in need…	2019	Reviews on environmental health	34	2	105-124	https://dx.doi.org/10.1515/reveh-2019-0012	2428	1116	Marcham 2019	A systematic review/review paper/ meta-analysis/	Not a systematic review/meta-analysis	1
Promotion of a Protease-Antiprotease Imbalance in the Airways Through Chronic Vaping	Martin S.L.; Reihill J.A.		2019	American journal of respiratory and critical care medicine		Journal Article		http://dx.doi.org/10.1164/rccm.201908-1605ED	2441	1103	Martin 2019	Commentary/Editorial without new evidence	Commentary/Editorial without new evidence	1
A meta-analysis of the performance of a blood-based exposure response gene signature across clinical studies on the tobacco heating system 2.2 (THS 2.2)	Martin F.; Talikka M.; Ivanov N.V.; Haziza C.; Hoeng J.; Peitsch M.C.	As part of emerging tobacco harm reduction strategies, modified risk tobacco products (MRTP) are being developed to offer alternatives that have the potential to reduce the individual risk and population harm compared with smoking cigarettes for adult smokers who want to continue using tobacco and nicotine products. MRTPs are defined as any tobacco products that are distributed for use to reduce …	2019	Frontiers in Pharmacology	10	Journal Article	198	http://dx.doi.org/10.3389/fphar.2019.00198	2440	1104	Martin 2019	E-cig exposure definition	E-cig exposure definition	1
Electronic Cigarette Use and Blood Pressure Endpoints: a Systematic Review	Martinez-Morata I.; Sanchez T.R.; Shimbo D.; Navas-Acien A.	Purpose of Review: E-cigarettes (e-cigs) release toxic chemicals known to increase blood pressure (BP) levels. The effects of e-cigs on BP, however, remain unknown. Studying BP may help characterize potential cardiovascular risks of short- and long-term e-cig use. We summarized published studies on the association of e-cig use with BP endpoints. Recent Findings: Thirteen e-cig trials (12 cross-ov…	2021	Current hypertension reports	23	1	2	http://dx.doi.org/10.1007/s11906-020-01119-0	7271	5687	Martinez-Morata 2021	A systematic review/review paper/ meta-analysis/	A systematic review/meta-analysis	1
E-cigarettes may support smokers with high smoking-related risk awareness to stop smoking in the short run: Preliminary results by randomized controlled trial	Masiero M.; Lucchiari C.; Mazzocco K.; Veronesi G.; Maisonneuve P.; Jemos C.; Sale E.O.; Spina S.; Bertolotti R.; Pravettoni G.	Introduction: E-cigarettes may be positively used in tobacco cessation treatments. However, neither the World Health Organization nor the American Food and Drug Administration has recognized them as effective cessation aids. Data about the efficacy and safety of e-cigarettes are still limited and controversial. Method(s): This was a double-blind randomized controlled study. The main focus of this…	2019	Nicotine and Tobacco Research	21	1	119-126	http://dx.doi.org/10.1093/ntr/nty047	2465	1079	Masiero 2019	Outcome: Not adverse health effects/injuries	Outcome: Not adverse health effects/injuries	1
"E-cigarettes may support smokers with high smoking-related risk awareness to stop smoking in the short run: Preliminary results by randomized controlled trial": Corrigendum.	Masiero, Marianna; Lucchiari, Claudio; Mazzocco, Ketti; Veronesi, Giulia; Maisonneuve, Patrick; Jemos, Costantino; Sale, Emanuela Omodeo; Spina, Stefania; Bertolotti, Raffaella; Pravettoni, Gabriella	Reports an error in "E-cigarettes may support smokers with high smoking-related risk awareness to stop smoking in the short run: Preliminary results by randomized controlled trial" by Marianna Masiero, Claudio Lucchiari, Ketti Mazzocco, Giulia Veronesi, Patrick Maisonneuve, Costantino Jemos, Emanuela Omodeo Sale, Stefania Spina, Raffaella Bertolotti and Gabriella Pravettoni (Nicotine & Tobacco Re…	2020	Nicotine & Tobacco Research	22	4	594-595		7280	6215	Masiero 2020	Outcome: Not adverse health effects/injuries	Outcome: Not adverse health effects/injuries	1
Predictors of oxidative stress and vascular function in an experimental study of tobacco versus electronic cigarettes: A post hoc analysis of the SUR-VAPES 1 Study	Mastrangeli S.; Carnevale R.; Cavarretta E.; Sciarretta S.; Peruzzi M.; Marullo A.G.M.; De, Falco E.; Chimenti I.; Valenti V.; Bullen C.; Roever L.; Frati G.; Biondi-Zoccai G.	INTRODUCTION Use of a conventional cigarette (CC) or electronic cigarette (EC) leads to oxidative stress and endothelial dysfunction, but the impact of other features and their interplay with CCs and ECs have been incompletely appraised. We explored moderators of CC and EC effects on oxidative stress and endothelial dysfunction. METHODS We have conducted an experimental study on CCs and ECs in wh…	2018	Tobacco Induced Diseases	16	Journal Article	18	http://dx.doi.org/10.18332/tid/89975	2471	1073	Mastrangeli 2018	Acute effects	Acute effects	1
Electronic cigarettes: A brief update	Mathur A.; Dempsey O.J.	More people are using electronic cigarettes (e-cigarettes) and fewer people are smoking conventional tobacco cigarettes. A wide variety of e-cigarettes are available and there is emerging evidence that they may help with smoking cessation. This evidence-based clinical review summarises the latest evidence regarding use of e-cigarettes as smoking cessation aids. The ongoing debate surrounding the …	2018	Journal of the Royal College of Physicians of Edinburgh	48	4	346-351	http://dx.doi.org/10.4997/JRCPE.2018.415	2477	1067	Mathur 2018	A systematic review/review paper/ meta-analysis/	Not a systematic review/meta-analysis	1
There can be smoke without fire: warranted caution in promoting electronic cigarettes and heat not burn devices as a safer alternative to cigarette smoking	McAlinden, Kielan Darcy; Sohal, Sukhwinder Singh; Sharma, Pawan	The tobacco industry is now shifting its focus from combustible cigarettes to promoting the "safer" electronic nicotine delivery alternatives. This editorial presents emerging challenges these devices pose to human health. http://bit.ly/2xdAjD0.	2019	ERJ open research	5	3		https://dx.doi.org/10.1183/23120541.00114-2019	2497	1047	McAlinden 2019	A systematic review/review paper/ meta-analysis/	Not a systematic review/meta-analysis	1
Ocular Chemical Burns Secondary to Accidental Administration of e-Cigarette Liquid	McCague Y.	Chemical burns to the eye represent a true ocular emergency, requiring immediate and proficient attention to preserve visual function. Although there have been very few reports of serious ocular burns secondary to the accidental administration of electronic cigarette liquid, this case report discusses the risk of same because of product confusion between electronic cigarette liquid and ocular pre…	2018	Advanced emergency nursing journal	40	2	104-109	http://dx.doi.org/10.1097/TME.0000000000000183	2500	1972	McCague 2018	Case study/series	Case study/series	1
A Mixed Methods Pilot Study on the Short-Term Physiological Effects of Vaping and Attitudes Regarding Its Use and Health Effects in Samples of Young Adults	McClelland M.; Sesoko C.; MacDonald D.A.	Vaping is a fairly new and legal way young people are inhaling substances into their lungs. Very little is currently known about the immediate physiological impact or the psychosocial reasons surrounding vape use. This study used a mixed methods approach to (a) understand the short-term physiological implications of vape use compared with people who do not vape and (b) investigate the reasons peo…	2020	Journal of addictions nursing	31	2	110-118	http://dx.doi.org/10.1097/JAN.0000000000000336	7327	6168	McClelland 2020	Acute effects	Acute effects	1
Smoking in pregnancy: pathophysiology of harm and current evidence for monitoring and cessation	McDonnell B.P.; Regan C.	Key content: Smoking in pregnancy is a risk factor for miscarriage, stillbirth, placental abruption, preterm birth, low birthweight and neonatal morbidity and mortality. The adverse effects of cigarette smoke are primarily driven by carbon monoxide, tar and nicotine. Psychosocial interventions are effective in helping women to quit smoking during pregnancy. There is weak evidence that nicotine re…	2019	Obstetrician and Gynaecologist	21	3	169-175	http://dx.doi.org/10.1111/tog.12585	2511	1961	McDonnell 2019	A systematic review/review paper/ meta-analysis/	Not a systematic review/meta-analysis	1
Sociodemographic correlates of electronic cigarette use in pregnancy	McDonnell B.P.; Nazir F.; Regan C.	Objective We report sociodemographic correlates of electronic cigarette users (ECUs) in pregnancy, with obstetric outcomes compared to smokers and nonsmokers. Study Design This is a prospective cohort study of pregnant ECUs attending a large urban maternity hospital delivering over 8500 infants per year. Results 121 women with a history of exclusive ECU delivered during the study period. ECUs wer…	2019	BJOG: An International Journal of Obstetrics and Gynaecology	126	Journal Article	17	http://dx.doi.org/10.1111/1471-0528.15633	2510	1962	McDonnell 2019	Duplicate Study	Duplicate Study	1
186: Electronic cigarette use in pregnancy is not associated with low birth weight or preterm delivery	McDonnell B.P.; Bergin E.; Regan C.	Objective: Electronic cigarette use has increased significantly in recent years, with users perceiving it to be healthier, cleaner and more cost effective than cigarette smoking. However significant concern remains over their use in pregnancy due to a lack of data on safety and on maternal and fetal outcomes. In addition, nicotine crosses the placenta and has a direct effect on both the fetus and…	2019	American Journal of Obstetrics and Gynecology	220	1	S137	http://dx.doi.org/10.1016/j.ajog.2018.11.207	2509	1963	McDonnell 2019	Only Abstract is published	Only Abstract is published	1
Electronic cigarettes and obstetric outcomes: a prospective observational study	McDonnell B.P.; Dicker P.; Regan C.L.	Objective: To compare the obstetric outcomes and socio-demographic factors in electronic cigarette (EC) users with cigarette smokers and non-smokers in pregnancy. Design(s): Prospective observational cohort study. Setting(s): A large urban maternity hospital delivering almost 8500 infants per year. Population: Pregnant women attending for antenatal care. Method(s): Electronic cigarette users at t…	2020	BJOG: An International Journal of Obstetrics and Gynaecology	127	6	750-756	http://dx.doi.org/10.1111/1471-0528.16110	7336	6159	McDonnell 2020	Outcome	Pregnancy outcomes	1	Pregnancy outcomes
Injuries and poisonings associated with e-cigarettes and vaping substances, electronic Canadian Hospitals Injury Reporting and Prevention Program, 2011-2019	McFaull, Steven R.; Do, Minh T.; Champagne, Andre; Bang, Felix	Electronic cigarettes are devices that deliver nicotine to the user by heating an e-liquid. In Canada, the Tobacco and Vaping Products Act became law on May 23, 2018. The purpose of this study was to describe the cases of injuries and poisonings associated with e-cigarette and vaping substances that presented to Canadian emergency departments within the electronic Canadian Hospitals Injury Report…	2020	Health promotion and chronic disease prevention in Canada : research, policy and practice	40	2022-07-08	250-254	https://dx.doi.org/10.24095/hpcdp.40.7/8.05	7340	6155	McFaull 2020	Outcome	Injuries/poisonings		Injuries/poisonings
Electronic cigarettes for smoking cessation and reduction	Mcrobbie H.; Bullen C.; Hartmann-Boyce J.; Hajek P.	Background: Electronic cigarettes (ECs) are electronic devices that heat a liquid - usually comprising propylene glycol and glycerol, with or without nicotine and flavours, stored in disposable or refillable cartridges or a reservoir - into an aerosol for inhalation. Since ECs appeared on the market in 2006 there has been a steady growth in sales. Smokers report using ECs to reduce risks of smoki…	2014	Cochrane Database of Systematic Reviews	2014	12	CD010216	http://dx.doi.org/10.1002/14651858.CD010216.pub2	2538	1934	Mcrobbie 2014	A systematic review/review paper/ meta-analysis/	A systematic review/meta-analysis	1
The Tear Function in Electronic Cigarette Smokers	Md, Isa N.; Koh P.Y.; Doraj P.	SIGNIFICANCE: Prominent ocular surface dryness and poor tear film quality among electronic cigarette (e-cigarette) smokers (or vapers) indicate potential harm to the eyes from vaping. These findings may serve as precautionary signs for e-cigarette users and exposed bystanders. PURPOSE: Little is known about the effect of e-cigarettes on the eyes except for reported eye irritation among individual…	2019	Optometry and vision science : official publication of the American Academy of Optometry	96	9	678-685	http://dx.doi.org/10.1097/OPX.0000000000001422	2539	1933	Md 2019	Exposure: Not e-cigarettes/vaping	Exposure: Not e-cigarettes/vaping	1
Cannabis Inhalation and Voice Disorders: A Systematic Review	Meehan-Atrash J.; Korzun T.; Ziegler A.	Importance: Widespread legalization of cannabis throughout the United States has created a knowledge gap that leaves practitioners who manage voice disorders uninformed about this substance, commonly referred to as marijuana. The association of cannabis inhalation and voice disorders is rarely reported. However, studies on the association between cannabis inhalation and respiration have been publ…	2019	JAMA Otolaryngology - Head and Neck Surgery		Journal Article		http://dx.doi.org/10.1001/jamaoto.2019.1986	2545	1927	Meehan-Atrash 2019	A systematic review/review paper/ meta-analysis/	A systematic review/meta-analysis	1
Myocardial Ischemia with Cannabinoid Use in an Adolescent	Mehta, Jeet J.; Mahendran, Arjun K.; Bajaj, Ravi K.; Doshi, Arpan R.	A 16-year-old male presented to the emergency department with chest pain after smoking a synthetic cannabinoid from a vape pen. He had rising troponin I levels, and his exercise stress echocardiogram showed distal apical and septal hypokinesis that resolved at six-month follow-up. This case report raises concern about cardiac ischemia related to synthetic cannabinoid abuse in the pediatric popula…	2017	Cureus	9	11	e1899	https://dx.doi.org/10.7759/cureus.1899	2548	1924	Mehta 2017	Case study/series	Case study/series	1
A magic bullet? The potential impact of e-cigarettes on the toll of cigarette smoking	Mendez D.; Warner K.E.	INTRODUCTION: We examine the proportion of U.S. smoking-produced mortality that e-cigarettes might eliminate under assumptions regarding vaping's ability to increase smoking cessation, vaping's health risks, and the possibility that vaping will increase smoking among young people. METHOD(S): We employ a dynamic population simulation model that tracks individuals from ages 0-110, differentiated by…	2020	Nicotine & tobacco research : official journal of the Society for Research on Nicotine and Tobacco		Journal Article		http://dx.doi.org/10.1093/ntr/ntaa160	7395	5637	Mendez 2020	Simulation models	Simulation models	1
Electronic Cigarettes: Impact on Lung Function and Fractional Exhaled Nitric Oxide Among Healthy Adults	Meo S.A.; Ansary M.A.; Barayan F.R.; Almusallam A.S.; Almehaid A.M.; Alarifi N.S.; Alsohaibani T.A.; Zia I.	Electronic cigarettes (e-cigarettes) are rapidly becoming an alternative form of nicotine consumption worldwide and a disruptive element in the global health diplomacy. This study aimed to investigate the impact of e-cigarettes on lung function and fractional exhaled nitric oxide (FeNO) among young healthy male adults. Sixty apparently healthy male volunteers were recruited and divided into two g…	2019	American journal of men's health	13	1	1557988318806070	http://dx.doi.org/10.1177/1557988318806073	2568	1904	Meo 2019	Included	Included	0	Respiratory
Cardiovascular impact of electronic-cigarette use	Middlekauff H.R.	The majority of premature deaths related to tobacco cigarettes (TCs) are attributable to cardiovascular disease, so it is fitting and timely to review the overall cardiovascular impact of electronic cigarettes (ECs), which have recently exploded onto the tobacco product market. Longitudinal studies of EC users are necessary, but not yet available, to answer the question whether cardiovascular dis…	2019	Trends in cardiovascular medicine		Journal Article		http://dx.doi.org/10.1016/j.tcm.2019.04.006	2583	1889	Middlekauff 2019	A systematic review/review paper/ meta-analysis/	Not a systematic review/meta-analysis	1
Changes in lipid composition associated with electronic cigarette use	Middlekauff H.R.; William K.J.; Su B.; Haptonstall K.; Araujo J.A.; Wu X.; Kim J.; Sallam T.	Background: Electronic cigarette use is on the rise despite a number of reports linking electronic cigarettes with adverse health outcomes. Recent studies have suggested that alterations in lipid signaling may be one mechanism by which electronic cigarettes contribute to lung pulmonary function. Vitamin E acetate, for example, is synthetic form of Vitamin E transported via lipids, found to be ass…	2020	Journal of Translational Medicine	18	1	379	http://dx.doi.org/10.1186/s12967-020-02557-9	7412	5620	Middlekauff 2020	Respiratory outcome	Respiratory	1	Respiratory
Differential Effects of Tobacco Cigarettes and Electronic Cigarettes on Endothelial Function	Middlekauff H.R.; Haptonstall K.P.; Choroomi Y.; Moheimani R.; Nguyen K.; Tran E.; Lakhani K.; Ruedisueli I.; Gornbein J.	Background Impaired endothelial function precedes development of atherosclerosis. Acute and chronic exposure to tobacco cigarette (TC) smoke is associated with endothelial dysfunction as measured by flow-mediated dilation (FMD), but the effects of electronic cigarette (EC) use are unknown. The aim of this study was to compare the effects of TC smoking with EC use on endothelial function. Methods …	2020	Journal of the American College of Cardiology	75	11	1858	http://dx.doi.org/10.1016/S0735-1097%2820%2932485-2	7411	5621	Middlekauff 2020	Only Abstract is published	Only Abstract is published	1
Characteristics of Patients Experiencing Rehospitalization or Death After Hospital Discharge in a Nationwide Outbreak of E-cigarette, or Vaping, Product Use-Associated Lung Injury - United States, 2019	Mikosz C.A.; Danielson M.; Anderson K.N.; Pollack L.A.; Currie D.W.; Njai R.; Evans M.E.; Goodman A.B.; Twentyman E.; Wiltz J.L.; Rose D.A.; Krishnasamy V.; King B.A.; Jones C.M.; Briss P.; Lozier M.; Ellington S.		2020	MMWR.Morbidity and mortality weekly report	68	5152	1183-1188	http://dx.doi.org/10.15585/mmwr.mm685152e1	7421	5611	Mikosz 2020	EVALI	EVALI	1
Resolution of recurrent tonsillitis in a non-smoker who became a vaper. A case study and new hypothesis	Miler J.A.; Hajek P.	Background Evidence concerning the impact of vaping on respiratory infections remains contradictory. Cell and animal studies suggested that vaping may increase vulnerability to respiratory infections, but human data do not confirm this concern. Case presentation We present a case of a never-smoker who became a vaper and after a few months of e-cigarette use experienced a complete resolution of ch…	2017	Medical hypotheses	109	Journal Article	17-18	http://dx.doi.org/10.1016/j.mehy.2017.09.006	2595	1877	Miler 2017	Case study/series	Case study/series	1
Resolution of chronic nasal Staphylococcus aureus infection in a non-smoker who started to use glycerine based e-cigarettes: Antibacterial effects of vaping?	Miler J.A.; Hajek P.	Background: Smokers who switch to vaping report a decrease in respiratory infections. A previous case report of a non-smoker who started to vape and experienced a resolution of chronic tonsillitis proposed that this could be due to bactericidal effects of propylene glycol. Here were report a similar case where a resolution of chronic nasal infection was associated with using glycerol-based nicoti…	2018	Medical hypotheses	118	Journal Article	42-43	http://dx.doi.org/10.1016/j.mehy.2018.05.011	2594	1878	Miler 2018	Case study/series	Case study/series	1
Nicotine pod ingestions, a clinical conundrum: A case series	Millwee E.; Mestas R.; Leonard J.	Background: Recently, the FDA has expressed concerns about an increase in nicotine use through vaping electronic cigarettes (e-cigarette). JUUL, an e-cigarette manufacturer, is currently the top selling e-cigarette brand in homes making them accessible to small children. JUUL use amongst school age children is wide spread, again posing a risk of ingestion. There is limited data available to guide…	2019	Clinical toxicology	57	10	905-906	http://dx.doi.org/10.1080/15563650.2019.1636569	2605	1867	Millwee 2019	Case study/series	Case study/series	1
The association between electronic cigarette use and cardiovascular disease according to smoking status: BRFSS 2016	Mirbolouk H.; Kianoush S.; Charkhchi P.; Orimoloye O.A.; Uddin S.M.I.; De, Filippis A.; Bhatnagar A.; Nasir K.; Blaha M.J.	Background: E-cigarettes are a consumer product designed to deliver nicotine by heating a liquid produced from tobacco. Usage in the US is growing rapidly and is common among combustible cigarette users (dual use). The impact of E-cigarettes on cardiovascular disease is unknown. Aim(s): A cross-sectional examination of e-cigarette use with self-reported cardiovascular disease, according to smokin…	2018	Circulation	138	Journal Article			2608	1864	Mirbolouk 2018	Only Abstract is published	Only Abstract is published	1
Are e-cigarettes beneficial for public health: Hume's guillotine - The debate continues?	Mishra S.	Cigarette smoking is the most common preventable cause of death which has led to a search for healthier alternatives to tobacco smoke. Electronic cigarettes are devoid of many harmful constituents found in cigarette smoke and are therefore being positioned as safer alternative to tobacco smoke. The carcinogenic potential may be of lower magnitude compared with cigarette smoke, but it is still the…	2017	Indian heart journal	69	6	810-813	http://dx.doi.org/10.1016/j.ihj.2017.11.007	2612	1860	Mishra 2017	Commentary/Editorial without new evidence	Commentary/Editorial without new evidence	1
A microlised adhesion assay to assess the effect of E-cigarette vapour (ECV) on pneumococcal adhesion to nasal epithelial cells	Miyashita L.; Grigg J.	Introduction: Vulnerability to invasive pneumococcal disease is associated with cigarette smoke (CS) exposure. We previously reported that CS exposed airway cells allowed increased pneumococcal adhesion via the platelet activating factor receptor . We recently developed a microlised assay to visually assess the effect of ECV on pneumococcal adhesion to nasal cells in vitro. Aim(s): In this study,…	2017	European Respiratory Journal	50	Journal Article		http://dx.doi.org/10.1183/1393003.congress-2017.PA3322	2616	1856	Miyashita 2017	Outcome: Not adverse health effects/injuries	Outcome: Not adverse health effects/injuries	1
E-cigarette vapour enhances pneumococcal adherence to airway epithelial cells	Miyashita L.; Suri R.; Dearing E.; Mudway I.; Dove R.E.; Neill D.R.; Van Zyl-Smit R.; Kadioglu A.; Grigg J.	E-cigarette vapour contains free radicals with the potential to induce oxidative stress. Since oxidative stress in airway cells increases platelet-activating factor receptor (PAFR) expression, and PAFR is co-opted by pneumococci to adhere to host cells, we hypothesised that E-cigarette vapour increases pneumococcal adhesion to airway cells. Nasal epithelial PAFR was assessed in non-vaping control…	2018	European Respiratory Journal	51	2	1701592	http://dx.doi.org/10.1183/13993003.01592-2017	2618	1854	Miyashita 2018	Outcome	Genetics		Genetics
Effectiveness and safety of electronic cigarettes among sole and dual user vapers in Kuantan and Pekan, Malaysia: a six-month observational study	Mohamed M.H.N.; Rahman A.; Jamshed S.; Mahmood S.	CONCLUSION: The rates of quitting CCs and ECs were higher in sole EC users than those in dual users. No serious health effects were reported over 6 months in either group. ECs may serve as a smoking cessation aid in Malaysia, but appropriate regulations are necessary to encourage sole EC use to ensure product quality. Large randomised clinical trials (RCTs) with a longer follow-up are required to…	2018	BMC public health	18	1	1028	http://dx.doi.org/10.1186/s12889-018-5951-2	2628	1844	Mohamed 2018	Outcome: Not adverse health effects/injuries	Outcome: Not adverse health effects/injuries	1
Long-term effectiveness, safety, perception, satisfaction and cost of electronic cigarette among single and dual users in Malaysia	Mohamed M.H.N.; Rahman A.; Jamshed S.	Background: More information is needed regarding long-term electronic cigarette (e-cig) effectiveness and safety for smoking cessation and reduction among single vs. dual users (SU vs. DU). This study assessed complete nicotine abstinence rate and safety of e-cig among both groups. Additionally, cigarette smoking abstinence and reduction, perception, satisfaction and cost were evaluated. Method(s…	2018	Tobacco Induced Diseases	16	Journal Article	120	http://dx.doi.org/10.18332/tid/83886	2627	1845	Mohamed 2018	Only Abstract is published	Only Abstract is published	1
Increased cardiac sympathetic activity and oxidative stress in habitual electronic cigarette users: Implications for cardiovascular risk	Moheimani R.S.; Bhetraratana M.; Yin F.; Peters K.M.; Gornbein J.; Araujo J.A.; Middlekauff H.R.	IMPORTANCE: Electronic cigarettes (e-cigarettes) have gained unprecedented popularity, but virtually nothing is known about their cardiovascular risks. OBJECTIVE: To test the hypothesis that an imbalance of cardiac autonomic tone and increased systemic oxidative stress and inflammation are detectable in otherwise healthy humans who habitually use e-cigarettes. DESIGN, SETTING, AND PARTICIPANTS: C…	2017	JAMA Cardiology	2	3	278-285	http://dx.doi.org/10.1001/jamacardio.2016.5303	2638	1046	Moheimani 2017	Publication date	Publication date		Exclude
Sympathomimetic effects of acute e-cigarettes are attributable to nicotine, not non-nicotine constituents	Moheimani R.; Bhetraratana M.; Peters K.; Yin F.; Gornbein J.; Araujo J.A.; Middlekauff H.	Background: Electronic cigarettes (EC) release nicotine and non-nicotine constituents. The non-nicotine constituents contain far lower levels of carcinogens than tobacco cigarette smoke. However, ECs generate particulate matter comparable in size and concentration to the levels present in tobacco cigarette smoke - with uncertain cardiac effects. Chronic EC users have increased cardiac sympathetic…	2017	Circulation	136	Journal Article			2637	1835	Moheimani 2017	Outcome: Not adverse health effects/injuries	Outcome: Not adverse health effects/injuries	1
Clinical and radiographic periodontal status and whole salivary cotinine, IL-1beta and IL-6 levels in cigarette- and waterpipe-smokers and E-cig users	Mokeem S.A.; Alasqah M.N.; Michelogiannakis D.; Al-Kheraif A.A.; Romanos G.E.; Javed F.	The aim was to compare the clinical (plaque index PI], bleeding on probing BOP], probing pocket depth PPD] and clinical attachment loss CAL]) and radiographic (marginal bone loss MBL]) periodontal parameters and whole salivary cotinine, interleukin (IL)-1beta and IL-6 levels among cigarette-smokers, waterpipe-smokers, E-cig users and never-smokers. In total, 154 male individuals (39 cigarette-smo…	2018	Environmental toxicology and pharmacology	61	Journal Article	38-43	http://dx.doi.org/10.1016/j.etap.2018.05.016	2640	1044	Mokeem 2018	Included	Included	0	Oral, Immune
Oral Candida carriage among cigarette- and waterpipe-smokers, and electronic cigarette users	Mokeem S.A.; Abduljabbar T.; Al-Kheraif A.A.; Alasqah M.N.; Michelogiannakis D.; Samaranayake L.P.; Javed F.	Objective: The aim of this cross-sectional study was to compare oral Candida carriage among cigarette- and waterpipe-smokers, electronic cigarette (E-Cig) users, and never-smokers. Method(s): Demographic data and information regarding smoking and vaping were collected using a questionnaire. Number of missing teeth and unstimulated whole salivary flow rate (UWSFR) were recorded. Oral Candida sampl…	2019	Oral diseases	25	1	319-326	http://dx.doi.org/10.1111/odi.12902	2639	1045	Mokeem 2019	Included	Included	0	Oral Health
Association Between Electronic Cigarette Use and Levels of High-Sensitivity C-Reactive Protein and Uric Acid	Moon J.; Lee H.; Kong M.; Kim H.; Oh Y.	The present study investigated whether electronic cigarette use, which is becoming increasingly common, was related to systemic inflammation that may lead to cardiovascular disease, similar to conventional cigarette smoking. The study included 1208 men (19-65 years old) who participated in the 7th Korean National Health and Nutrition Examination Survey (2016). The participants were categorized as…	2020	Asia-Pacific journal of public health	32	1	35-41	http://dx.doi.org/10.1177/1010539519899777	7454	5578	Moon 2020	Included	Included	0	Immune
Update: Characteristics of Patients in a National Outbreak of E-cigarette, or Vaping, Product Use-Associated Lung Injuries - United States, October 2019	Moritz E.D.; Zapata L.B.; Lekiachvili A.; Glidden E.; Annor F.B.; Werner A.K.; Ussery E.N.; Hughes M.M.; Kimball A.; DeSisto C.L.; Kenemer B.; Shamout M.; Garcia M.C.; Reagan-Steiner S.; Petersen E.E.; Koumans E.H.; Ritchey M.D.; King B.A.; Jones C.M.; Briss P.A.; Delaney L.; Patel A.; Polen K.D.; Sives K.; Meaney-Delman D.; Chatham-Stephens K.	CDC, the Food and Drug Administration, state and local health departments, and other public health and clinical stakeholders are investigating a national outbreak of electronic-cigarette (e-cigarette), or vaping, product use-associated lung injury (EVALI) (1). As of October 22, 2019, 49 states, the District of Columbia (DC), and the U.S. Virgin Islands have reported 1,604 cases of EVALI to CDC, i…	2019	MMWR.Morbidity and mortality weekly report	68	43	985-989	http://dx.doi.org/10.15585/mmwr.mm6843e1	7480	5552	Moritz 2019	EVALI	EVALI	1
E-cigarettes in patients with COPD: Current perspectives	Morjaria J.B.; Mondati E.; Polosa R.	Conventional cigarette smoking is known to result in significant COPD morbidity and mortality. Strategies to reduce and/or stop smoking in this highly vulnerable patient group are key public health priorities to reduce COPD morbidity and mortality. Unfortunately, smoking cessation efforts in patients with COPD are poor and there is a compelling need for more efficient approaches to cessation for …	2017	International Journal of COPD	12	Journal Article	3203-3210	http://dx.doi.org/10.2147/COPD.S135323	2682	1002	Morjaria 2017	A systematic review/review paper/ meta-analysis/	Not a systematic review/meta-analysis	1
Death from Ingestion of E-Liquid	Morley S.; Slaughter J.; Smith P.R.	Background The use of e-liquids is becoming more prevalent. There is a risk that such liquids may be ingested by mouth rather than being vaped/ inhaled. Due to the high concentration of drugs such as nicotine in these liquids, there may be toxic, and possibly fatal consequences. Case Report We report the death of a 32-year-old male who ingested nicotine-containing e-liquid while under the influen…	2017	Journal of Emergency Medicine	53	6	862-864	http://dx.doi.org/10.1016/j.jemermed.2017.06.029	2683	1001	Morley 2017	Case study/series	Case study/series	1
Adverse events of smoking cessation treatments (nicotine replacement therapy and non-nicotine prescription medication) and electronic cigarettes in the Food and Drug Administration Adverse Event Reporting System, 2004-2016	Motooka Y.; Matsui T.; Slaton R.M.; Umetsu R.; Fukuda A.; Naganuma M.; Hasegawa S.; Sasaoka S.; Hatahira H.; Iguchi K.; Nakamura M.	Objectives: Several smoking cessation treatments (nicotine replacement therapy and non-nicotine prescription medication) and electronic cigarettes are widely used. We evaluated the adverse events related to smoking cessation treatments and electronic cigarettes in the US Food and Drug Administration Adverse Event Reporting System database. Method(s): We analyzed reports of adverse events associat…	2018	SAGE Open Medicine	6	Journal Article		http://dx.doi.org/10.1177/2050312118777953	2693	966	Motooka 2018	No comparison group	No comparison group	1
Cigarette, shisha, and electronic smoking and respiratory symptoms in Swiss children: The LUIS study	Mozun R.; Ardura-Garcia C.; de Jong C.C.M.; Goutaki M.; Usemann J.; Singer F.; Latzin P.; Kuehni C.E.; Moeller A.	Background: Smoking habits in adolescents are changing. We assessed active smoking of conventional cigarettes, e-cigarettes and shishas in Swiss schoolchildren, studied risk factors and compared respiratory problems between smokers and non-smokers. Method(s): We used data from LuftiBus in the school (LUIS), a school-based survey of respiratory health of children carried out 2013 to 2016 in the ca…	2020	Pediatric pulmonology	55	10	2806-2815	http://dx.doi.org/10.1002/ppul.24985	7496	5536	Mozun 2020	Exposure: Not e-cigarettes/vaping	Exposure: Not e-cigarettes/vaping	1
Tianeptine: A review of cases reported to one us regional poison center	Murphy C.; Dulaney A.; Laes J.A.	Background: Tianeptine, an atypical antidepressant, has a tricyclic antidepressant-like structure but effects the mu and delta opioid receptors. At prescribed doses (12.5 mg three times daily), tianeptine improves depressive symptoms and anxiety; however, at higher doses (hundreds of milligrams to grams), it has more opioid like effects. Tianeptine is approved for use in Europe, Asia and Latin Am…	2019	Clinical toxicology	57	10	1018-1019	http://dx.doi.org/10.1080/15563650.2019.1636569	2710	949	Murphy 2019	Exposure: Not e-cigarettes/vaping	Exposure: Not e-cigarettes/vaping	1
Vaping During Pregnancy: What Are the Potential Health Outcomes and Perceptions Pregnant Women Have?	Nagpal T.S.; Green C.R.; Cook J.L.	The prevalence of electronic nicotine delivery systems, such as vaping, is a growing public health concern, and there is limited information on the use of these devices during pregnancy. The objective of this rapid review was to summarize the available literature on human studies of the potential maternal or fetal health effects of vaping or women's perceptions of vaping during pregnancy. A syste…	2020	Journal of Obstetrics and Gynaecology Canada		Journal Article		http://dx.doi.org/10.1016/j.jogc.2020.05.014	7534	5498	Nagpal 2020	A systematic review/review paper/ meta-analysis/	A systematic review/meta-analysis	1
The impact of conventional and nonconventional inhalants on children and adolescents	Nasr S.Z.; Nasrallah A.I.; Abdulghani M.; Sweet S.C.	Aim: Inhalant abuse in the adolescent population is a growing concern for care givers, communities, physicians, and medical providers. The aim of this article is to provide a review of the literature about this new challenge. In addition, it raises awareness about recent health policy rulings. Method(s): Review of the literature was done. Result(s): In this review article, the prevalence of diffe…	2018	Pediatric pulmonology	53	4	391-399	http://dx.doi.org/10.1002/ppul.23836	2733	926	Nasr 2018	A systematic review/review paper/ meta-analysis/	Not a systematic review/meta-analysis	1
	National Center for Chronic Disease Prevention and Health Promotion (US) Office on Smoking,and Health	This report focuses on research conducted among youth and young adults because of the implications of e-cigarette use in this population, particularly the potential for future public health problems. Understanding e-cigarette use among young persons is critical because previous research suggests that about 9 in 10 adult smokers first try conventional cigarettes during adolescence. Similarly, yout…	2016			Journal Article			2736	923	NationalCenterforChronicDiseasePreventionandHealthPromotion(US)OfficeonSmoking 2016	A systematic review/review paper/ meta-analysis/	Not a systematic review/meta-analysis	1
Electronic cigarette: WHO triggers an enlightening controversy	Nau J.-Y.		2019	Revue Medicale Suisse	15	659	1466-1467		2737	922	Nau 2019	Commentary/Editorial without new evidence	Commentary/Editorial without new evidence	1
Association between E-cigarette use and cardiovascular disease	Ndunda P.; Muutu T.	Introduction: In 2016, 3.2% of US adults and 11.3% of high school students reported using E-cigarettes in the preceding 30 days. Among 18-24-year-old E-cigarette users, 40% of E-cigarette users were not regular cigarette smokers. The association between E-cigarette use and cardiovascular disease (CVD) remains unknown. CVD affects more than 90 million and kills 800,000 people annually. It cost $31…	2018	Cardiology (Switzerland)	140	Journal Article	373	http://dx.doi.org/10.1159/000491714	2746	913	Ndunda 2018	Duplicate Study	Duplicate Study	1
Electronic cigarette use is associated with a higher risk of stroke	Ndunda P.M.; Muutu T.M.	Introduction: In 2016, 3.2% of US adults and 11.3% of high school students reported using electronic cigarettes (e-cigarettes) in the preceding 30 days. Its use among young people increased by 900% between 2011 and 2015. Stroke occurs in 795,000 people and causes 133,000 deaths annually in the US. The association between e-cigarette use and stroke is unknown. The purpose of this study was to dete…	2019	Stroke	50	Journal Article		http://dx.doi.org/10.1161/str.50.suppl_1.9	2747	912	Ndunda 2019	Only Abstract is published	Only Abstract is published	1
The New Dangers of Electronic Cigarettes	Noble M.J.	Historically stable, the incidence of inadvertent exposures to nicotine products has increased in recent years. Much of this increase may be attributable to the advent of electronic cigarettes. The dramatic increase in adverse exposures to electronic cigarettes and liquid nicotine products also portends new and considerable risk of potential nicotine toxicity, given the previously inconceivable h…	2017	Clinical Pediatric Emergency Medicine	18	3	163-172	http://dx.doi.org/10.1016/j.cpem.2017.07.004	2785	874	Noble 2017	A systematic review/review paper/ meta-analysis/	Not a systematic review/meta-analysis	1
Characterization of acute exposures to cannabis resins	Noble M.; Hendrickson R.G.	Background: As more states legalize its use, poison centers and healthcare providers should expect to treat increasing exposures to cannabis, including relatively novel high-potency concentrated products like resins. Objective(s): To characterize the products associated with and clinical effects of acute exposures to cannabis resins. Method(s): This is a sub-analysis of data from a previously pub…	2019	Clinical toxicology	57	10	912-913	http://dx.doi.org/10.1080/15563650.2019.1636569	2784	875	Noble 2019	Outcome: Not adverse health effects/injuries	Outcome: Not adverse health effects/injuries	1
Impact of Tobacco Versus Electronic Cigarette Smoking on Platelet Function	Nocella C.; Biondi-Zoccai G.; Sciarretta S.; Peruzzi M.; Pagano F.; Loffredo L.; Pignatelli P.; Bullen C.; Frati G.; Carnevale R.	Electronic cigarettes (E-cigarettes) have become popular as substitutes for conventional tobacco cigarettes or to aid quitting, but little is known about the potential risks to cardiovascular health for smokers and nonsmokers. We sought to compare the impact of E-cigarettes with conventional cigarettes on platelet function in healthy adult smokers and nonsmokers. A crossover single-blind study in…	2018	American Journal of Cardiology	122	9	1477-1481	http://dx.doi.org/10.1016/j.amjcard.2018.07.029	2786	873	Nocella 2018	Outcome: Not adverse health effects/injuries	Outcome: Not adverse health effects/injuries	1
Preventing Liquid Nicotine Toxic Effects on Children	Nordstrom, Salina Nicol		2018	Journal of emergency nursing: JEN : official publication of the Emergency Department Nurses Association	44	5	523-525	https://dx.doi.org/10.1016/j.jen.2018.05.018	2793	866	Nordstrom 2018	A systematic review/review paper/ meta-analysis/	Not a systematic review/meta-analysis	1
Trends in e-Cigarette Use in Adults in the United States, 2016-2018	Obisesan O.H.; Osei A.D.; Uddin S.M.I.; Dzaye O.; Mirbolouk M.; Stokes A.; Blaha M.J.		2020	JAMA Internal Medicine	180	10	E1-E4	http://dx.doi.org/10.1001/jamainternmed.2020.2817	7628	5867	Obisesan 2020	No comparison group	No comparison group	1
Cigarette type or smoking history: Which has a greater impact on the metabolic syndrome and its components?	Oh S.S.; Jang J.-E.; Lee D.-W.; Park E.-C.; Jang S.-I.	Few studies have researched the gender-specific effects of electronic nicotine delivery systems on the metabolic syndrome (MetS) and/or its risk factors (central obesity, raised triglycerides, decreased HDL cholesterol, raised blood pressure, raised fasting plasma glucose). Thus, this study investigated the association between smoking behavior (cigarette type, smoking history) and MetS in a natio…	2020	Scientific reports	10	1	10467	http://dx.doi.org/10.1038/s41598-020-67524-2	7644	5446	Oh 2020	Outcome	Metabolic Health		Metabolic Health
Is nicotine exposure linked to cardiopulmonary vulnerability to COVID-19 in the general population?	Olds J.L.; Kabbani N.	The recent emergence of COVID-19 has resulted in a worldwide crisis, with large populations locked down and transportation links severed. While approximately 80% of infected individuals have minimal symptoms, around 15-20% need to be hospitalized, greatly stressing global healthcare systems. As of March 10, the death rate appears to be about 3.4%, although this number is highly stratified among d…	2020	FEBS Journal	287	17	3651-3655	http://dx.doi.org/10.1111/febs.15303	7651	5439	Olds 2020	Commentary/Editorial without new evidence	Commentary/Editorial without new evidence	1
Influence of electronic nicotine delivery systems on the risk of development of cardiovascular diseases: Evaluation of tolerance to physical activity	Olga, Sribna O.; Kvasha O.; Rafael D.	Purpose: the goal is to study the changes in the tolerance to physical activity of smokers when using electronic nicotine delivery systems (ENDS). Method(s): 60 heavy smokers with high tobacco addiction were divided into three groups: in the 1st group cigarettes were replaced by electronic tobacco smoking systems (THS), in the second group by electronic cigarettes (EC), in third group participant…	2019	European Journal of Preventive Cardiology	26	Journal Article	S112-S113	http://dx.doi.org/10.1177/2047487319860053	2831	829	Olga 2019	Outcome: Not adverse health effects/injuries	Outcome: Not adverse health effects/injuries	1
Real-World Evidence of Differences in Biomarkers of Exposure to Select Harmful and Potentially Harmful Constituents and Biomarkers of Potential Harm Between Adult E-Vapor Users and Adult Cigarette Smokers	Oliveri, Douglas; Liang, Qiwei; Sarkar, Mohamadi	INTRODUCTION: Real-world evidence regarding likely long-term health effects of e-vapor products (EVP) under actual use conditions relative to cigarette smoking is not well studied., METHODS: In this cross-sectional, observational study, biomarkers of exposure (BOE) to select harmful and potentially harmful constituents and biomarkers of potential harm (BOPH) relevant to smoking-related diseases w…	2020	Nicotine & tobacco research : official journal of the Society for Research on Nicotine and Tobacco	22	7	1114-1122	https://dx.doi.org/10.1093/ntr/ntz185	7654	5436	Oliveri 2020	Included	Included	0	Immune, Cardiovascular
No 349 - Consommation de substances psychoactives pendant la grossesse	Ordean A.; Wong S.; Graves L.	Objectifs Accroitre la sensibilisation a la consommation problematique de substances psychoactives pendant la grossesse et les connaissances a ce sujet, et formuler des recommandations factuelles relatives a la prise en charge de cet epineux probleme clinique a l'intention de l'ensemble des fournisseurs de soins. Options La presente directive clinique analyse l'utilisation d'outils de depistage, …	2017	Journal of Obstetrics and Gynaecology Canada	39	10	938	http://dx.doi.org/10.1016/j.jogc.2017.06.026	2840	820	Ordean 2017	A systematic review/review paper/ meta-analysis/	Not a systematic review/meta-analysis	1
Electronic cigarettes and insulin resistance in animals and humans: Results of a controlled animal study and the National Health and Nutrition Examination Survey (NHANES 2013-2016)	Orimoloye O.A.; Uddin S.M.I.; Chen L.-C.; Osei A.D.; Mirbolouk M.; Malovichko M.V.; Sithu I.D.; Dzaye O.; Conklin D.J.; Srivastava S.; Blaha M.J.	Background The popularity of electronic cigarettes (E-cigarettes) has risen considerably. Several studies have suggested that nicotine may affect insulin resistance, however, the impact of Ecigarette exposure on insulin resistance, an early measure of cardiometabolic risk, is not known. Methods and results Using experimental animals and human data obtained from 3,989 participants of the United St…	2019	PLoS ONE	14	12	e0226744	http://dx.doi.org/10.1371/journal.pone.0226744	7668	5407	Orimoloye 2019	Outcome	Metabolic Health		Metabolic Health
Impact of electronic cigarette aerosols on pregnancy and early development	Orzabal M.; Ramadoss J.	As the use of electronic cigarettes (e-cigs) continues to increase, especially among the youth and pregnant women, so does the need for investigations into the effects of e-cig aerosols on prenatal development and early life. Herein, the most recent findings on the effects of e-cig aerosols during pregnancy and early life are reviewed. The results of these studies support the need for immediate a…	2019	Current Opinion in Toxicology	14	Journal Article	14-20	http://dx.doi.org/10.1016/j.cotox.2019.05.001	2846	814	Orzabal 2019	A systematic review/review paper/ meta-analysis/	Not a systematic review/meta-analysis	1
Association Between E-Cigarette Use and Cardiovascular Disease Among Never and Current Combustible-Cigarette Smokers	Osei A.D.; Mirbolouk M.; Orimoloye O.A.; Dzaye O.; Uddin S.M.I.; Benjamin E.J.; Hall M.E.; DeFilippis A.P.; Stokes A.; Bhatnagar A.; Nasir K.; Blaha M.J.	Background: The prevalence of e-cigarette use in the United States has increased rapidly. However, the association between e-cigarette use and cardiovascular disease remains virtually unknown. Therefore, we aimed to examine the association between e-cigarette use and cardiovascular disease among never and current combustible-cigarette smokers. Method(s): We pooled 2016 and 2017 data from the Beha…	2019	American Journal of Medicine	132	8	949	http://dx.doi.org/10.1016/j.amjmed.2019.02.016	2849	811	Osei 2019	Included	Included	0	Cardiovascular health
The association between e-cigarette use and asthma among never combustible cigarette smokers: Behavioral risk factor surveillance system (BRFSS) 2016 & 2017	Osei A.D.; Mirbolouk M.; Orimoloye O.A.; Dzaye O.; Uddin S.M.I.; Dardari Z.A.; Defilippis A.P.; Bhatnagar A.; Blaha M.J.	Background: E-cigarette use prevalence has grown rapidly in the US. Despite the popularity of these products, few acute exposure toxicity studies exist, and studies on long-term pulmonary health effects are limited. E-cigarette users who are never combustible cigarette smokers (sole users) constitute a unique group of young adults that may be at increased risk of bronchial hyperreactivity and dev…	2019	BMC Pulmonary Medicine	19	1	180	http://dx.doi.org/10.1186/s12890-019-0950-3	7675	5400	Osei 2019	Respiratory outcome	Respiratory outcome	1	Respiratory
Association Between E-Cigarette Use and Chronic Obstructive Pulmonary Disease by Smoking Status: Behavioral Risk Factor Surveillance System 2016 and 2017	Osei A.D.; Mirbolouk M.; Orimoloye O.A.; Dzaye O.; Uddin S.M.I.; Benjamin E.J.; Hall M.E.; DeFilippis A.P.; Bhatnagar A.; Biswal S.S.; Blaha M.J.	INTRODUCTION: The association between e-cigarette use and chronic bronchitis, emphysema, and chronic obstructive pulmonary disease has not been studied thoroughly, particularly in populations defined by concomitant combustible smoking status. METHOD(S): Using pooled 2016 and 2017 data from the Behavioral Risk Factor Surveillance System, investigators studied 705,159 participants with complete sel…	2019	American Journal of Preventive Medicine		Journal Article		http://dx.doi.org/10.1016/j.amepre.2019.10.014	7673	5402	Osei 2019	Duplicate Study	Duplicate Study	1
Association between E-cigarette use and chronic obstructive pulmonary disease by smoking status: Behavioral Risk factor Surveillance System 2016 and 2017	Osei, Albert D.; Mirbolouk, Mohammadhassan; Orimoloye, Olusola A.; Dzaye, Omar; Uddin, S. M. Iftekhar; Benjamin, Emelia J.; Hall, Michael E.; DeFilippis, Andrew P.; Bhatnagar, Aruni; Biswal, Shyam S.; Blaha, Michael J.	Introduction: The association between e-cigarette use and chronic bronchitis, emphysema, and chronic obstructive pulmonary disease has not been studied thoroughly, particularly in populations defined by concomitant combustible smoking status. Methods: Using pooled 2016 and 2017 data from the Behavioral Risk Factor Surveillance System, investigators studied 705,159 participants with complete self-…	2020	American Journal of Preventive Medicine	58	3	336-342		7676	5399	Osei 2020	Respiratory outcome	Respiratory outcome	1	Respiratory
Symptomatic bradycardia due to nicotine intoxication	Paik, Jin Hui; Kang, Soo; Durey, Areum; Kim, Ji Hye; Kim, Ah Jin	Nicotine is a dangerous substance extracted from tobacco leaves. When nicotine is absorbed in excessive amounts, it can lead to respiratory failure and cardiac arrest. The commercialization of electronic cigarettes (e-cigarettes) has allowed users to directly handle e-cigarette liquid. Consequently, the risk of liquid nicotine exposure has increased. We describe our experience of managing the cas…	2018	Revista Brasileira de terapia intensiva	30	1	121-126	https://dx.doi.org/10.5935/0103-507x.20180018	2872	1572	Paik 2018	Case study/series	Case study/series	1
Lithium batteries: A technological advance with unintended injury consequences	Palmieri, Tina L.; Yelon, Jay; Shapiro, David; Duncan, Thomas; Kuhls, Deborah; American College of Surgeons Committee,on Trauma	Lithium-ion (Li-ion) batteries have been powering portable electronic equipment since the mid-1990s. Today, they are ubiquitous in portable electronics, with more than four billion manufactured each year. However, Li-ion batteries are also associated with a spectrum of injuries related to the type of device as well as the person using the device. These injuries range from cutaneous injuries due t…	2018	The journal of trauma and acute care surgery	85	2	406-409	https://dx.doi.org/10.1097/TA.0000000000001946	2879	1565	Palmieri 2018	A systematic review/review paper/ meta-analysis/	Not a systematic review/meta-analysis	1
Asthmatics reported outcomes after switching from cigarette smoking to e-cig	Paoletti G.; Solinas A.; Di, Pino M.; Losa F.; Firinu D.; Del, Giacco S.	Background: It is well known that the constant and prolonged tobacco smoking affects the natural history of asthma. Vaping is the act of inhaling and exhaling the vapor produced by an electronic device called e-cigarette (e-cig), whose basic structure includes a power source and an atomizer. two types of vaping are the most popular ("MTL" and "cloud chasing"). Method(s): We have created a web-sur…	2018	Allergy: European Journal of Allergy and Clinical Immunology	73	Journal Article	676	http://dx.doi.org/10.1111/all.13539	2884	1560	Paoletti 2018	Only Abstract is published	Only Abstract is published	1
Main and side stream effects of electronic cigarettes	Papaefstathiou E.; Stylianou M.; Agapiou A.	Over the last decade there has been a significant boost towards the use of electronic cigarettes (e-cigarettes), especially among youth. Different concentrations of propylene glycol (PG) or vegetable glycerin (VG), flavors and nicotine are mixed in plastic cartridges and commercially offered or privately produced by the vapers. During vaping, a mixture of air and vapors is inhaled to the lungs. S…	2019	Journal of environmental management	238	Journal Article	2022-10-17	http://dx.doi.org/10.1016/j.jenvman.2019.01.030	2885	1559	Papaefstathiou 2019	A systematic review/review paper/ meta-analysis/	Not a systematic review/meta-analysis	1
Comparison of particle size distributions and volatile organic compounds exhaled by e-cigarette and cigarette users	Papaefstathiou E.; Bezantakos S.; Stylianou M.; Biskos G.; Agapiou A.	Vaping is promoted as a healthier alternative to smoking over the recent years, and e-cigarette (EC) users are considered to affect air quality (and thus contribute to passive smoking) much less than tobacco cigarette (TC) smokers. Here we test this hypothesis, by comparing measurements of the size distributions of particles and the levels of Volatile Organic Compounds (VOCs) exhaled by both EC a…	2020	Journal of Aerosol Science	141	Journal Article	105487	http://dx.doi.org/10.1016/j.jaerosci.2019.105487	7723	5352	Papaefstathiou 2020	Outcome: Not adverse health effects/injuries	Outcome: Not adverse health effects/injuries	1
Pmu35 Modeling Potential Health Gains and Health System Savings Associated with Vaporized Nicotine Products in Canada	Paradis P.E.; Ruscio C.	Objectives: To model population-wide health and cost impacts of vaporized nicotine products (VNPs) for Canadian adults 20 years and older from 2015 onwards, with associated uncertainty. Method(s): A multi-state life-table model including 14 tobacco-related (TR) diseases was used to model potential changes in life expectancy and health-system costs, overall and by province/territory, using a 0% di…	2020	Value in Health	23	Journal Article	S239	http://dx.doi.org/10.1016/j.jval.2020.04.809	7728	5347	Paradis 2020	Only Abstract is published	Only Abstract is published	1
[truncated: 254 more rows]

## Sheet: Excluded studies after FTA
Title	Authors	Abstract	Published Year	Journal	Volume	Issue	Pages	DOI	Ref	Covidence	Study	Reason for exclusion category	Reason for exclusion detailed	Excluded	Health Domains
[truncated: 719 more rows]

## Sheet: Final list of included studies
Title	Authors	Abstract	Published Year	Journal	Volume	Issue	Pages	DOI	Ref	Covidence	Study	Reason for exclusion category	Reason for exclusion detailed	Excluded	Health Domains
[truncated: 94 more rows]
